# Supplementary material for: Identification of the U-box gene family in peach (Prunus persica) and functional analysis of PpPUB20 in response to salt stress
Source: Front Genet. 2025 Jun 12;16:1549981. doi: 10.3389/fgene.2025.1549981 (PMC12198168; doi:10.3389/fgene.2025.1549981)
Supplement: Supplementary file 1 [file Table2.xlsx]

## Sheet: Sheet2
Table S2.The cis-regulatory elements in the PpPUB gene promoter
Gene name	Cis-regulatory elements	Sequence	Function
PpPUB1	ABRE	CACGTG	cis-acting element involved in the abscisic acid responsiveness
PpPUB1	ABRE	ACGTG	cis-acting element involved in the abscisic acid responsiveness
PpPUB1	ABRE	ACGTG	cis-acting element involved in the abscisic acid responsiveness
PpPUB1	ABRE	GCCGCGTGGC	cis-acting element involved in the abscisic acid responsiveness
PpPUB1	TCA-element	CCATCTTTTT	cis-acting element involved in salicylic acid responsiveness
PpPUB1	TCA-element	CCATCTTTTT	cis-acting element involved in salicylic acid responsiveness
PpPUB1	TCA-element	TCAGAAGAGG	cis-acting element involved in salicylic acid responsiveness
PpPUB1	TCA-element	CCATCTTTTT	cis-acting element involved in salicylic acid responsiveness
PpPUB1	CAAT-box	TGCCAAC	cis-acting element involved in the abscisic acid responsiveness
PpPUB1	CAAT-box	CAAT	cis-acting element involved in the abscisic acid responsiveness
PpPUB1	CAAT-box	CAAT	cis-acting element involved in the abscisic acid responsiveness
PpPUB1	CAAT-box	CAAAT	cis-acting element involved in the abscisic acid responsiveness
PpPUB1	I-box	gGATAAGGTG	part of a light responsive element
PpPUB1	G-box	GCCACGTGGA	cis-acting regulatory element involved in light responsiveness
PpPUB1	G-box	CACGTG	cis-acting regulatory element involved in light responsiveness
PpPUB1	G-box	TACGTG	cis-acting regulatory element involved in light responsiveness
PpPUB1	LAMP-element	CTTTATCA	part of a light responsive element
PpPUB1	LAMP-element	CCTTATCCA	part of a light responsive element
PpPUB1	P-box	CCTTTTG	gibberellin-responsive element
PpPUB1	P-box	CCTTTTG	gibberellin-responsive element
PpPUB1	GTGGC-motif	GATTCTGTGGC	part of a light responsive element
PpPUB1	GTGGC-motif	CATCGTGTGGC	part of a light responsive element
PpPUB1	AE-box	AGAAACTT	part of a module for light response
PpPUB1	C	CAACGG	MYBHv1 binding site
PpPUB1	C	CAACGG	MYBHv1 binding site
PpPUB1	TATC-box	TATCCCA	cis-acting element involved in gibberellin-responsiveness
PpPUB1	TATC-box	TATCCCA	cis-acting element involved in gibberellin-responsiveness
PpPUB1	TATC-box	TATCCCA	cis-acting element involved in gibberellin-responsiveness
PpPUB1	TGACG-motif	TGACG	cis-acting regulatory element involved in the MeJA-responsiveness
PpPUB1	TGACG-motif	TGACG	cis-acting regulatory element involved in the MeJA-responsiveness
PpPUB1	LTR	CCGAAA	cis-acting element involved in low-temperature responsiveness
PpPUB1	ARE	AAACCA	cis-acting regulatory element essential for the anaerobic induction
PpPUB1	ARE	AAACCA	cis-acting regulatory element essential for the anaerobic induction
PpPUB1	ARE	AAACCA	cis-acting regulatory element essential for the anaerobic induction
PpPUB1	ARE	AAACCA	cis-acting regulatory element essential for the anaerobic induction
PpPUB1	ARE	AAACCA	cis-acting regulatory element essential for the anaerobic induction
PpPUB1	ARE	AAACCA	cis-acting regulatory element essential for the anaerobic induction
PpPUB1	ARE	AAACCA	cis-acting regulatory element essential for the anaerobic induction
PpPUB1	CGTCA-motif	CGTCA	cis-acting regulatory element involved in the MeJA-responsiveness
PpPUB1	CGTCA-motif	CGTCA	cis-acting regulatory element involved in the MeJA-responsiveness
PpPUB1	TC-rich repeats	GTTTTCTTAC	cis-acting element involved in defense and stress responsiveness
PpPUB1	TCT-motif	TCTTAC	part of a light responsive element
PpPUB1	GT1-motif	GGTTAA	light responsive element
PpPUB1	GATA-motif	GATAGGA	part of a light responsive element
PpPUB1	O2-site	GATGACATGG	cis-acting regulatory element involved in zein metabolism regulation
PpPUB1	CAT-box	GCCACT	cis-acting regulatory element related to meristem expression
PpPUB1	CAT-box	GCCACT	cis-acting regulatory element related to meristem expression
PpPUB1	MBS	CAACTG	MYB binding site involved in drought-inducibility
PpPUB1	MBS	CAACTG	MYB binding site involved in drought-inducibility
PpPUB1	MBS	CAACTG	MYB binding site involved in drought-inducibility
PpPUB1	MRE	AACCTAA	MYB binding site involved in light responsiveness
PpPUB1	TCCC-motif	TCTCCCT	part of a light responsive element
PpPUB1	TCCC-motif	TCTCCCT	part of a light responsive element
PpPUB1	TCCC-motif	TCTCCCT	part of a light responsive element
PpPUB1	G-Box	CACGTG	cis-acting regulatory element involved in light responsiveness
PpPUB2	GC-motif	CCCCCG	enhancer-like element involved in anoxic specific inducibility
PpPUB2	TGACG-motif	TGACG	cis-acting regulatory element involved in the MeJA-responsiveness
PpPUB2	TGACG-motif	TGACG	cis-acting regulatory element involved in the MeJA-responsiveness
PpPUB2	ARE	AAACCA	cis-acting regulatory element essential for the anaerobic induction
PpPUB2	ARE	AAACCA	cis-acting regulatory element essential for the anaerobic induction
PpPUB2	ARE	AAACCA	cis-acting regulatory element essential for the anaerobic induction
PpPUB2	ARE	AAACCA	cis-acting regulatory element essential for the anaerobic induction
PpPUB2	ARE	AAACCA	cis-acting regulatory element essential for the anaerobic induction
PpPUB2	ARE	AAACCA	cis-acting regulatory element essential for the anaerobic induction
PpPUB2	ARE	AAACCA	cis-acting regulatory element essential for the anaerobic induction
PpPUB2	ARE	AAACCA	cis-acting regulatory element essential for the anaerobic induction
PpPUB2	ARE	AAACCA	cis-acting regulatory element essential for the anaerobic induction
PpPUB2	GA-motif	ATAGATAA	part of a light responsive element
PpPUB2	LTR	CCGAAA	cis-acting element involved in low-temperature responsiveness
PpPUB2	LTR	CCGAAA	cis-acting element involved in low-temperature responsiveness
PpPUB2	LTR	CCGAAA	cis-acting element involved in low-temperature responsiveness
PpPUB2	chs-CMA1a	TTACTTAA	part of a light responsive element
PpPUB2	TC-rich repeats	GTTTTCTTAC	cis-acting element involved in defense and stress responsiveness
PpPUB2	TC-rich repeats	GTTTTCTTAC	cis-acting element involved in defense and stress responsiveness
PpPUB2	CGTCA-motif	CGTCA	cis-acting regulatory element involved in the MeJA-responsiveness
PpPUB2	CGTCA-motif	CGTCA	cis-acting regulatory element involved in the MeJA-responsiveness
PpPUB2	G-Box	CACGTT	cis-acting regulatory element involved in light responsiveness
PpPUB2	AuxRR-core	GGTCCAT	cis-acting regulatory element involved in auxin responsiveness
PpPUB2	AuxRR-core	GGTCCAT	cis-acting regulatory element involved in auxin responsiveness
PpPUB2	AuxRR-core	GGTCCAT	cis-acting regulatory element involved in auxin responsiveness
PpPUB2	GARE-motif	TCTGTTG	gibberellin-responsive element
PpPUB2	HD-Zip 1	CAAT(A/T)ATTG	element involved in differentiation of the palisade mesophyll cells
PpPUB2	TCCC-motif	TCTCCCT	part of a light responsive element
PpPUB2	TCCC-motif	TCTCCCT	part of a light responsive element
PpPUB2	TCCC-motif	TCTCCCT	part of a light responsive element
PpPUB2	MRE	AACCTAA	MYB binding site involved in light responsiveness
PpPUB2	MBS	CAACTG	MYB binding site involved in drought-inducibility
PpPUB2	MBS	CAACTG	MYB binding site involved in drought-inducibility
PpPUB2	MBS	CAACTG	MYB binding site involved in drought-inducibility
PpPUB2	MBS	CAACTG	MYB binding site involved in drought-inducibility
PpPUB2	MBS	CAACTG	MYB binding site involved in drought-inducibility
PpPUB2	CAT-box	GCCACT	cis-acting regulatory element related to meristem expression
PpPUB2	CAT-box	GCCACT	cis-acting regulatory element related to meristem expression
PpPUB2	O2-site	GATGATGTGG	cis-acting regulatory element involved in zein metabolism regulation
PpPUB2	O2-site	GATGATGTGG	cis-acting regulatory element involved in zein metabolism regulation
PpPUB2	O2-site	GATGA(C/T)(A/G)TG(A/G)	cis-acting regulatory element involved in zein metabolism regulation
PpPUB2	GATA-motif	AAGGATAAGG	part of a light responsive element
PpPUB2	GATA-motif	GATAGGG	part of a light responsive element
PpPUB2	GT1-motif	GTGTGTGAA	light responsive element
PpPUB2	GT1-motif	GGTTAA	light responsive element
PpPUB2	TCT-motif	TCTTAC	part of a light responsive element
PpPUB2	TCT-motif	TCTTAC	part of a light responsive element
PpPUB2	GCN4_motif	TGAGTCA	cis-regulatory element involved in endosperm expression
PpPUB2	I-box	GTATAAGGCC	part of a light responsive element
PpPUB2	I-box	ccttatcct	part of a light responsive element
PpPUB2	I-box	gGATAAGGTG	part of a light responsive element
PpPUB2	I-box	AAGATAAGGCT	part of a light responsive element
PpPUB2	TCA-element	CCATCTTTTT	cis-acting element involved in salicylic acid responsiveness
PpPUB2	ABRE	ACGTG	cis-acting element involved in the abscisic acid responsiveness
PpPUB2	ABRE	ACGTG	cis-acting element involved in the abscisic acid responsiveness
PpPUB2	ABRE	ACGTG	cis-acting element involved in the abscisic acid responsiveness
PpPUB2	chs-CMA2a	TCACTTGA	part of a light responsive element
PpPUB2	circadian	CAAAGATATC	cis-acting regulatory element involved in circadian control
PpPUB2	L-box	attctcaCCTACCA	part of a light responsive element
PpPUB2	P-box	CCTTTTG	gibberellin-responsive element
PpPUB2	P-box	CAACAAACCCCTT	gibberellin-responsive element and part of a light responsive element
PpPUB2	G-box	TACGTG	cis-acting regulatory element involved in light responsiveness
PpPUB2	G-box	CACGAC	cis-acting regulatory element involved in light responsiveness
PpPUB2	G-box	CACGTC	cis-acting regulatory element involved in light responsiveness
PpPUB2	G-box	CACGAC	cis-acting regulatory element involved in light responsiveness
PpPUB2	C	CAACGG	MYBHv1 binding site
PpPUB2	AE-box	AGAAACAA	part of a module for light response
PpPUB2	AE-box	AGAAACAA	part of a module for light response
PpPUB2	WUN-motif	AAATTTCCT	wound-responsive element
PpPUB3	P-box	CCTTTTG	gibberellin-responsive element
PpPUB3	G-box	TACGTG	cis-acting regulatory element involved in light responsiveness
PpPUB3	G-box	TACGTG	cis-acting regulatory element involved in light responsiveness
PpPUB3	G-box	CACGTC	cis-acting regulatory element involved in light responsiveness
PpPUB3	G-box	CACGAC	cis-acting regulatory element involved in light responsiveness
PpPUB3	G-box	TACGTG	cis-acting regulatory element involved in light responsiveness
PpPUB3	G-box	TACGTG	cis-acting regulatory element involved in light responsiveness
PpPUB3	G-box	CACGTG	cis-acting regulatory element involved in light responsiveness
PpPUB3	G-box	ACACGTGGC	cis-acting regulatory element involved in light responsiveness
PpPUB3	G-box	CACGTG	cis-acting regulatory element involved in light responsiveness
PpPUB3	G-box	ACACGTGT	cis-acting regulatory element involved in light responsiveness
PpPUB3	G-box	CACGTG	cis-acting regulatory element involved in light responsiveness
PpPUB3	G-box	TAAACGTG	cis-acting regulatory element involved in light responsiveness
PpPUB3	G-box	CACGAC	cis-acting regulatory element involved in light responsiveness
PpPUB3	G-box	TCCACGTGGCATT	cis-acting regulatory element involved in light responsiveness
PpPUB3	G-box	GCCACGTGGA	cis-acting regulatory element involved in light responsiveness
PpPUB3	G-box	CACGTG	cis-acting regulatory element involved in light responsiveness
PpPUB3	ACE	GACACGTATG	cis-acting element involved in light responsiveness
PpPUB3	ABRE	ACGTG	cis-acting element involved in the abscisic acid responsiveness
PpPUB3	ABRE	CGTACGTGCA	cis-acting element involved in the abscisic acid responsiveness
PpPUB3	ABRE	ACGTG	cis-acting element involved in the abscisic acid responsiveness
PpPUB3	ABRE	ACGTG	cis-acting element involved in the abscisic acid responsiveness
PpPUB3	ABRE	ACGTG	cis-acting element involved in the abscisic acid responsiveness
PpPUB3	ABRE	ACGTG	cis-acting element involved in the abscisic acid responsiveness
PpPUB3	ABRE	TACGTGTC	cis-acting element involved in the abscisic acid responsiveness
PpPUB3	ABRE	ACGTG	cis-acting element involved in the abscisic acid responsiveness
PpPUB3	ABRE	CGCACGTGTC	cis-acting element involved in the abscisic acid responsiveness
PpPUB3	ABRE	CACGTG	cis-acting element involved in the abscisic acid responsiveness
PpPUB3	ABRE	ACGTG	cis-acting element involved in the abscisic acid responsiveness
PpPUB3	ABRE	GACACGTGGC	cis-acting element involved in the abscisic acid responsiveness
PpPUB3	ABRE	CACGTG	cis-acting element involved in the abscisic acid responsiveness
PpPUB3	ABRE	ACGTG	cis-acting element involved in the abscisic acid responsiveness
PpPUB3	ABRE	GACACGTGGC	cis-acting element involved in the abscisic acid responsiveness
PpPUB3	ABRE	CACGTG	cis-acting element involved in the abscisic acid responsiveness
PpPUB3	ABRE	ACGTG	cis-acting element involved in the abscisic acid responsiveness
PpPUB3	ABRE	ACGTG	cis-acting element involved in the abscisic acid responsiveness
PpPUB3	ABRE	CACGTG	cis-acting element involved in the abscisic acid responsiveness
PpPUB3	ABRE	ACGTG	cis-acting element involved in the abscisic acid responsiveness
PpPUB3	ABRE	ACGTG	cis-acting element involved in the abscisic acid responsiveness
PpPUB3	circadian	CAAAGATATC	cis-acting regulatory element involved in circadian control
PpPUB3	TGA-element	AACGAC	auxin-responsive element
PpPUB3	TCA-element	TCAGAAGAGG	cis-acting element involved in salicylic acid responsiveness
PpPUB3	CGTCA-motif	CGTCA	cis-acting regulatory element involved in the MeJA-responsiveness
PpPUB3	GATA-motif	GATAGGG	part of a light responsive element
PpPUB3	GT1-motif	GGTTAA	light responsive element
PpPUB3	GT1-motif	GGTTAA	light responsive element
PpPUB3	GT1-motif	GGTTAA	light responsive element
PpPUB3	GT1-motif	GGTTAAT	light responsive element
PpPUB3	GT1-motif	GGTTAA	light responsive element
PpPUB3	TCT-motif	TCTTAC	part of a light responsive element
PpPUB3	CAT-box	GCCACT	cis-acting regulatory element related to meristem expression
PpPUB3	O2-site	GATGATGTGG	cis-acting regulatory element involved in zein metabolism regulation
PpPUB3	O2-site	GTTGACGTGA	cis-acting regulatory element involved in zein metabolism regulation
PpPUB3	TCCC-motif	TCTCCCT	part of a light responsive element
PpPUB3	MBS	CAACTG	MYB binding site involved in drought-inducibility
PpPUB3	MBS	CAACTG	MYB binding site involved in drought-inducibility
PpPUB3	G-Box	CACGTT	cis-acting regulatory element involved in light responsiveness
PpPUB3	G-Box	CACGTG	cis-acting regulatory element involved in light responsiveness
PpPUB3	G-Box	CACGTG	cis-acting regulatory element involved in light responsiveness
PpPUB3	G-Box	CACGTG	cis-acting regulatory element involved in light responsiveness
PpPUB3	G-Box	CACGTT	cis-acting regulatory element involved in light responsiveness
PpPUB3	G-Box	CACGTG	cis-acting regulatory element involved in light responsiveness
PpPUB3	G-Box	CACGTT	cis-acting regulatory element involved in light responsiveness
PpPUB3	GARE-motif	TCTGTTG	gibberellin-responsive element
PpPUB3	GARE-motif	TCTGTTG	gibberellin-responsive element
PpPUB3	TGACG-motif	TGACG	cis-acting regulatory element involved in the MeJA-responsiveness
PpPUB3	LTR	CCGAAA	cis-acting element involved in low-temperature responsiveness
PpPUB3	LTR	CCGAAA	cis-acting element involved in low-temperature responsiveness
PpPUB3	LTR	CCGAAA	cis-acting element involved in low-temperature responsiveness
PpPUB3	LTR	CCGAAA	cis-acting element involved in low-temperature responsiveness
PpPUB3	LTR	CCGAAA	cis-acting element involved in low-temperature responsiveness
PpPUB3	LTR	CCGAAA	cis-acting element involved in low-temperature responsiveness
PpPUB3	ARE	AAACCA	cis-acting regulatory element essential for the anaerobic induction
PpPUB3	ARE	AAACCA	cis-acting regulatory element essential for the anaerobic induction
PpPUB3	ARE	AAACCA	cis-acting regulatory element essential for the anaerobic induction
PpPUB3	ARE	AAACCA	cis-acting regulatory element essential for the anaerobic induction
PpPUB3	ARE	AAACCA	cis-acting regulatory element essential for the anaerobic induction
PpPUB3	ARE	AAACCA	cis-acting regulatory element essential for the anaerobic induction
PpPUB4	AE-box	AGAAACTT	part of a module for light response
PpPUB4	AE-box	AGAAACAA	part of a module for light response
PpPUB4	GTGGC-motif	GATTCTGTGGC	part of a light responsive element
PpPUB4	G-box	CACGTG	cis-acting regulatory element involved in light responsiveness
PpPUB4	G-box	GCCACGTGGA	cis-acting regulatory element involved in light responsiveness
PpPUB4	G-box	CACGTG	cis-acting regulatory element involved in light responsiveness
PpPUB4	G-box	TACGTG	cis-acting regulatory element involved in light responsiveness
PpPUB4	G-box	CACGTC	cis-acting regulatory element involved in light responsiveness
PpPUB4	P-box	CCTTTTG	gibberellin-responsive element
PpPUB4	TGA-element	AACGAC	auxin-responsive element
PpPUB4	TGA-element	AACGAC	auxin-responsive element
PpPUB4	TGA-element	AACGAC	auxin-responsive element
PpPUB4	chs-CMA2a	TCACTTGA	part of a light responsive element
PpPUB4	ABRE	CACGTG	cis-acting element involved in the abscisic acid responsiveness
PpPUB4	ABRE	ACGTG	cis-acting element involved in the abscisic acid responsiveness
PpPUB4	ABRE	GACACGTGGC	cis-acting element involved in the abscisic acid responsiveness
PpPUB4	ABRE	CACGTG	cis-acting element involved in the abscisic acid responsiveness
PpPUB4	ABRE	ACGTG	cis-acting element involved in the abscisic acid responsiveness
PpPUB4	ABRE	ACGTG	cis-acting element involved in the abscisic acid responsiveness
PpPUB4	ABRE	ACGTG	cis-acting element involved in the abscisic acid responsiveness
PpPUB4	TCA-element	CCATCTTTTT	cis-acting element involved in salicylic acid responsiveness
PpPUB4	GCN4_motif	TGAGTCA	cis-regulatory element involved in endosperm expression
PpPUB4	O2-site	GATGATGTGG	cis-acting regulatory element involved in zein metabolism regulation
PpPUB4	GATA-motif	AAGATAAGATT	part of a light responsive element
PpPUB4	TCT-motif	TCTTAC	part of a light responsive element
PpPUB4	GT1-motif	GGTTAA	light responsive element
PpPUB4	GT1-motif	GGTTAA	light responsive element
PpPUB4	GT1-motif	GGTTAA	light responsive element
PpPUB4	GT1-motif	GGTTAAT	light responsive element
PpPUB4	G-Box	CACGTGAAA	cis-acting regulatory element involved in light responsiveness
PpPUB4	G-Box	CACGTG	cis-acting regulatory element involved in light responsiveness
PpPUB4	G-Box	CACGTG	cis-acting regulatory element involved in light responsiveness
PpPUB4	MBS	CAACTG	MYB binding site involved in drought-inducibility
PpPUB4	MBS	CAACTG	MYB binding site involved in drought-inducibility
PpPUB4	MBS	CAACTG	MYB binding site involved in drought-inducibility
PpPUB4	MBS	CAACTG	MYB binding site involved in drought-inducibility
PpPUB4	MBS	CAACTG	MYB binding site involved in drought-inducibility
PpPUB4	MBS	CAACTG	MYB binding site involved in drought-inducibility
PpPUB4	MRE	AACCTAA	MYB binding site involved in light responsiveness
PpPUB4	3-AF1 binding site	TAAGAGAGGAA	light responsive element
PpPUB4	CGTCA-motif	CGTCA	cis-acting regulatory element involved in the MeJA-responsiveness
PpPUB4	TC-rich repeats	ATTCTCTAAC	cis-acting element involved in defense and stress responsiveness
PpPUB4	TC-rich repeats	ATTCTCTAAC	cis-acting element involved in defense and stress responsiveness
PpPUB4	AAAC-motif	CAATCAAAACCT	light responsive element
PpPUB4	ARE	AAACCA	cis-acting regulatory element essential for the anaerobic induction
PpPUB4	ARE	AAACCA	cis-acting regulatory element essential for the anaerobic induction
PpPUB4	ARE	AAACCA	cis-acting regulatory element essential for the anaerobic induction
PpPUB4	ARE	AAACCA	cis-acting regulatory element essential for the anaerobic induction
PpPUB4	ARE	AAACCA	cis-acting regulatory element essential for the anaerobic induction
PpPUB4	ARE	AAACCA	cis-acting regulatory element essential for the anaerobic induction
PpPUB4	ARE	AAACCA	cis-acting regulatory element essential for the anaerobic induction
PpPUB4	ARE	AAACCA	cis-acting regulatory element essential for the anaerobic induction
PpPUB4	ARE	AAACCA	cis-acting regulatory element essential for the anaerobic induction
PpPUB4	TGACG-motif	TGACG	cis-acting regulatory element involved in the MeJA-responsiveness
PpPUB4	Sp1	GGGCGG	light responsive element
PpPUB5	L-box	ATCCCACCTAC	part of a light responsive element
PpPUB5	G-box	CACGTC	cis-acting regulatory element involved in light responsiveness
PpPUB5	G-box	TACGTG	cis-acting regulatory element involved in light responsiveness
PpPUB5	G-box	CACGTC	cis-acting regulatory element involved in light responsiveness
PpPUB5	G-box	TACGTG	cis-acting regulatory element involved in light responsiveness
PpPUB5	G-box	CACGTC	cis-acting regulatory element involved in light responsiveness
PpPUB5	P-box	CCTTTTG	gibberellin-responsive element
PpPUB5	C	CAACGG	MYBHv1 binding site
PpPUB5	TGA-element	AACGAC	auxin-responsive element
PpPUB5	TGA-element	AACGAC	auxin-responsive element
PpPUB5	chs-CMA2a	TCACTTGA	part of a light responsive element
PpPUB5	ABRE	ACGTG	cis-acting element involved in the abscisic acid responsiveness
PpPUB5	ABRE	GACACGTACGT	cis-acting element involved in the abscisic acid responsiveness
PpPUB5	ABRE	CGTACGTGCA	cis-acting element involved in the abscisic acid responsiveness
PpPUB5	ABRE	ACGTG	cis-acting element involved in the abscisic acid responsiveness
PpPUB5	ABRE	ACGTG	cis-acting element involved in the abscisic acid responsiveness
PpPUB5	ABRE	ACGTG	cis-acting element involved in the abscisic acid responsiveness
PpPUB5	ABRE	TACGGTC	cis-acting element involved in the abscisic acid responsiveness
PpPUB5	ABRE	ACGTG	cis-acting element involved in the abscisic acid responsiveness
PpPUB5	ABRE	GACACGTGGC	cis-acting element involved in the abscisic acid responsiveness
PpPUB5	ABRE	AACCCGG	cis-acting element involved in the abscisic acid responsiveness
PpPUB5	I-box	AGATAAGG	part of a light responsive element
PpPUB5	I-box	AAGATAAGGCT	part of a light responsive element
PpPUB5	I-box	AGATAAGG	part of a light responsive element
PpPUB5	MSA-like	TCCAACGGT	cis-acting element involved in cell cycle regulation
PpPUB5	TCA-element	CCATCTTTTT	cis-acting element involved in salicylic acid responsiveness
PpPUB5	TCA-element	CCATCTTTTT	cis-acting element involved in salicylic acid responsiveness
PpPUB5	TCA-element	CCATCTTTTT	cis-acting element involved in salicylic acid responsiveness
PpPUB5	TCA-element	TCAGAAGAGG	cis-acting element involved in salicylic acid responsiveness
PpPUB5	TCA-element	CCATCTTTTT	cis-acting element involved in salicylic acid responsiveness
PpPUB5	TCA-element	CCATCTTTTT	cis-acting element involved in salicylic acid responsiveness
PpPUB5	TCA-element	TCAGAAGAGG	cis-acting element involved in salicylic acid responsiveness
PpPUB5	CGTCA-motif	CGTCA	cis-acting regulatory element involved in the MeJA-responsiveness
PpPUB5	CGTCA-motif	CGTCA	cis-acting regulatory element involved in the MeJA-responsiveness
PpPUB5	CGTCA-motif	CGTCA	cis-acting regulatory element involved in the MeJA-responsiveness
PpPUB5	CGTCA-motif	CGTCA	cis-acting regulatory element involved in the MeJA-responsiveness
PpPUB5	CGTCA-motif	CGTCA	cis-acting regulatory element involved in the MeJA-responsiveness
PpPUB5	CAT-box	GCCACT	cis-acting regulatory element related to meristem expression
PpPUB5	CAT-box	GCCACT	cis-acting regulatory element related to meristem expression
PpPUB5	O2-site	GATGA(C/T)(A/G)TG(A/G)	cis-acting regulatory element involved in zein metabolism regulation
PpPUB5	GATA-motif	AAGATAAGATT	part of a light responsive element
PpPUB5	TCT-motif	TCTTAC	part of a light responsive element
PpPUB5	TCT-motif	TCTTAC	part of a light responsive element
PpPUB5	GT1-motif	GGTTAAT	light responsive element
PpPUB5	GT1-motif	GGTTAA	light responsive element
PpPUB5	GARE-motif	TCTGTTG	gibberellin-responsive element
PpPUB5	GARE-motif	TCTGTTG	gibberellin-responsive element
PpPUB5	GARE-motif	TCTGTTG	gibberellin-responsive element
PpPUB5	MBS	CAACTG	MYB binding site involved in drought-inducibility
PpPUB5	MBS	CAACTG	MYB binding site involved in drought-inducibility
PpPUB5	MBS	CAACTG	MYB binding site involved in drought-inducibility
PpPUB5	MRE	AACCTAA	MYB binding site involved in light responsiveness
PpPUB5	TGACG-motif	TGACG	cis-acting regulatory element involved in the MeJA-responsiveness
PpPUB5	TGACG-motif	TGACG	cis-acting regulatory element involved in the MeJA-responsiveness
PpPUB5	TGACG-motif	TGACG	cis-acting regulatory element involved in the MeJA-responsiveness
PpPUB5	TGACG-motif	TGACG	cis-acting regulatory element involved in the MeJA-responsiveness
PpPUB5	TGACG-motif	TGACG	cis-acting regulatory element involved in the MeJA-responsiveness
PpPUB5	GA-motif	ATAGATAA	part of a light responsive element
PpPUB5	chs-CMA1a	TTACTTAA	part of a light responsive element
PpPUB5	ARE	AAACCA	cis-acting regulatory element essential for the anaerobic induction
PpPUB5	ARE	AAACCA	cis-acting regulatory element essential for the anaerobic induction
PpPUB5	ARE	AAACCA	cis-acting regulatory element essential for the anaerobic induction
PpPUB5	ARE	AAACCA	cis-acting regulatory element essential for the anaerobic induction
PpPUB5	ARE	AAACCA	cis-acting regulatory element essential for the anaerobic induction
PpPUB6	TGA-element	AACGAC	auxin-responsive element
PpPUB6	ABRE	ACGTG	cis-acting element involved in the abscisic acid responsiveness
PpPUB6	ABRE	ACGTG	cis-acting element involved in the abscisic acid responsiveness
PpPUB6	ABRE	ACGTG	cis-acting element involved in the abscisic acid responsiveness
PpPUB6	ABRE	ACGTG	cis-acting element involved in the abscisic acid responsiveness
PpPUB6	ABRE	ACGTG	cis-acting element involved in the abscisic acid responsiveness
PpPUB6	MSA-like	(T/C)C(T/C)AACGG(T/C)(T/C)A	cis-acting element involved in cell cycle regulation
PpPUB6	MSA-like	TCCAACGGT	cis-acting element involved in cell cycle regulation
PpPUB6	MSA-like	TCCAACGGT	cis-acting element involved in cell cycle regulation
PpPUB6	I-box	gGATAAGGTG	part of a light responsive element
PpPUB6	I-box	cGATAAGGCG	part of a light responsive element
PpPUB6	TCA-element	CCATCTTTTT	cis-acting element involved in salicylic acid responsiveness
PpPUB6	TCA-element	CCATCTTTTT	cis-acting element involved in salicylic acid responsiveness
PpPUB6	GCN4_motif	TGAGTCA	cis-regulatory element involved in endosperm expression
PpPUB6	C	CAACGG	MYBHv1 binding site
PpPUB6	C	CAACGG	MYBHv1 binding site
PpPUB6	C	CAACGG	MYBHv1 binding site
PpPUB6	C	CAACGG	MYBHv1 binding site
PpPUB6	ACE	GACACGTATG	cis-acting element involved in light responsiveness
PpPUB6	G-box	CACGTC	cis-acting regulatory element involved in light responsiveness
PpPUB6	G-box	CACGTC	cis-acting regulatory element involved in light responsiveness
PpPUB6	G-box	CACGTC	cis-acting regulatory element involved in light responsiveness
PpPUB6	G-box	CACGTC	cis-acting regulatory element involved in light responsiveness
PpPUB6	G-box	CACGTC	cis-acting regulatory element involved in light responsiveness
PpPUB6	NON-box	AGATCGACG	cis-acting regulatory element related to meristem specific activation
PpPUB6	LTR	CCGAAA	cis-acting element involved in low-temperature responsiveness
PpPUB6	LTR	CCGAAA	cis-acting element involved in low-temperature responsiveness
PpPUB6	ARE	AAACCA	cis-acting regulatory element essential for the anaerobic induction
PpPUB6	ARE	AAACCA	cis-acting regulatory element essential for the anaerobic induction
PpPUB6	ARE	AAACCA	cis-acting regulatory element essential for the anaerobic induction
PpPUB6	ARE	AAACCA	cis-acting regulatory element essential for the anaerobic induction
PpPUB6	ARE	AAACCA	cis-acting regulatory element essential for the anaerobic induction
PpPUB6	TGACG-motif	TGACG	cis-acting regulatory element involved in the MeJA-responsiveness
PpPUB6	TGACG-motif	TGACG	cis-acting regulatory element involved in the MeJA-responsiveness
PpPUB6	TGACG-motif	TGACG	cis-acting regulatory element involved in the MeJA-responsiveness
PpPUB6	TGACG-motif	TGACG	cis-acting regulatory element involved in the MeJA-responsiveness
PpPUB6	TGACG-motif	TGACG	cis-acting regulatory element involved in the MeJA-responsiveness
PpPUB6	TGACG-motif	TGACG	cis-acting regulatory element involved in the MeJA-responsiveness
PpPUB6	TGACG-motif	TGACG	cis-acting regulatory element involved in the MeJA-responsiveness
PpPUB6	O2-site	GATGATGTGG	cis-acting regulatory element involved in zein metabolism regulation
PpPUB6	CAT-box	GCCACT	cis-acting regulatory element related to meristem expression
PpPUB6	TCT-motif	TCTTAC	part of a light responsive element
PpPUB6	GT1-motif	GGTTAA	light responsive element
PpPUB6	MBS	CAACTG	MYB binding site involved in drought-inducibility
PpPUB6	TCCC-motif	TCTCCCT	part of a light responsive element
PpPUB6	TCCC-motif	TCTCCCT	part of a light responsive element
PpPUB6	TCCC-motif	TCTCCCT	part of a light responsive element
PpPUB6	TCCC-motif	TCTCCCT	part of a light responsive element
PpPUB6	TCCC-motif	TCTCCCT	part of a light responsive element
PpPUB6	CGTCA-motif	CGTCA	cis-acting regulatory element involved in the MeJA-responsiveness
PpPUB6	CGTCA-motif	CGTCA	cis-acting regulatory element involved in the MeJA-responsiveness
PpPUB6	CGTCA-motif	CGTCA	cis-acting regulatory element involved in the MeJA-responsiveness
PpPUB6	CGTCA-motif	CGTCA	cis-acting regulatory element involved in the MeJA-responsiveness
PpPUB6	CGTCA-motif	CGTCA	cis-acting regulatory element involved in the MeJA-responsiveness
PpPUB6	CGTCA-motif	CGTCA	cis-acting regulatory element involved in the MeJA-responsiveness
PpPUB6	CGTCA-motif	CGTCA	cis-acting regulatory element involved in the MeJA-responsiveness
PpPUB6	TC-rich repeats	ATTCTCTAAC	cis-acting element involved in defense and stress responsiveness
PpPUB7	G-box	TACGTG	cis-acting regulatory element involved in light responsiveness
PpPUB7	G-box	TACGTG	cis-acting regulatory element involved in light responsiveness
PpPUB7	G-box	GCCACGTGGA	cis-acting regulatory element involved in light responsiveness
PpPUB7	C	CAACGG	MYBHv1 binding site
PpPUB7	AE-box	AGAAACTT	part of a module for light response
PpPUB7	AE-box	AGAAACTT	part of a module for light response
PpPUB7	I-box	gGATAAGGTG	part of a light responsive element
PpPUB7	I-box	ccttatcct	part of a light responsive element
PpPUB7	I-box	atGATAAGGTC	part of a light responsive element
PpPUB7	TCA-element	CCATCTTTTT	cis-acting element involved in salicylic acid responsiveness
PpPUB7	TCA-element	CCATCTTTTT	cis-acting element involved in salicylic acid responsiveness
PpPUB7	TCA-element	CCATCTTTTT	cis-acting element involved in salicylic acid responsiveness
PpPUB7	TGA-element	AACGAC	auxin-responsive element
PpPUB7	ABRE	GACACGTACGT	cis-acting element involved in the abscisic acid responsiveness
PpPUB7	ABRE	GACACGTACGT	cis-acting element involved in the abscisic acid responsiveness
PpPUB7	ABRE	ACGTG	cis-acting element involved in the abscisic acid responsiveness
PpPUB7	ABRE	ACGTG	cis-acting element involved in the abscisic acid responsiveness
PpPUB7	CGTCA-motif	CGTCA	cis-acting regulatory element involved in the MeJA-responsiveness
PpPUB7	CGTCA-motif	CGTCA	cis-acting regulatory element involved in the MeJA-responsiveness
PpPUB7	CGTCA-motif	CGTCA	cis-acting regulatory element involved in the MeJA-responsiveness
PpPUB7	CGTCA-motif	CGTCA	cis-acting regulatory element involved in the MeJA-responsiveness
PpPUB7	CGTCA-motif	CGTCA	cis-acting regulatory element involved in the MeJA-responsiveness
PpPUB7	CGTCA-motif	CGTCA	cis-acting regulatory element involved in the MeJA-responsiveness
PpPUB7	CGTCA-motif	CGTCA	cis-acting regulatory element involved in the MeJA-responsiveness
PpPUB7	GARE-motif	TCTGTTG	gibberellin-responsive element
PpPUB7	MBS	CAACTG	MYB binding site involved in drought-inducibility
PpPUB7	MBS	CAACTG	MYB binding site involved in drought-inducibility
PpPUB7	CAT-box	GCCACT	cis-acting regulatory element related to meristem expression
PpPUB7	GATA-motif	AAGGATAAGG	part of a light responsive element
PpPUB7	GATA-motif	GATAGGA	part of a light responsive element
PpPUB7	GT1-motif	GGTTAA	light responsive element
PpPUB7	GT1-motif	GGTTAAT	light responsive element
PpPUB7	GT1-motif	GGTTAA	light responsive element
PpPUB7	TCT-motif	TCTTAC	part of a light responsive element
PpPUB7	TCT-motif	TCTTAC	part of a light responsive element
PpPUB7	TCT-motif	TCTTAC	part of a light responsive element
PpPUB7	TCT-motif	TCTTAC	part of a light responsive element
PpPUB7	TCT-motif	TCTTAC	part of a light responsive element
PpPUB7	TG	TGACGTAA	part of an auxin-responsive element
PpPUB7	TGACG-motif	TGACG	cis-acting regulatory element involved in the MeJA-responsiveness
PpPUB7	TGACG-motif	TGACG	cis-acting regulatory element involved in the MeJA-responsiveness
PpPUB7	TGACG-motif	TGACG	cis-acting regulatory element involved in the MeJA-responsiveness
PpPUB7	TGACG-motif	TGACG	cis-acting regulatory element involved in the MeJA-responsiveness
PpPUB7	TGACG-motif	TGACG	cis-acting regulatory element involved in the MeJA-responsiveness
PpPUB7	TGACG-motif	TGACG	cis-acting regulatory element involved in the MeJA-responsiveness
PpPUB7	TGACG-motif	TGACG	cis-acting regulatory element involved in the MeJA-responsiveness
PpPUB7	ARE	AAACCA	cis-acting regulatory element essential for the anaerobic induction
PpPUB7	ARE	AAACCA	cis-acting regulatory element essential for the anaerobic induction
PpPUB7	ARE	AAACCA	cis-acting regulatory element essential for the anaerobic induction
PpPUB7	ARE	AAACCA	cis-acting regulatory element essential for the anaerobic induction
PpPUB7	ARE	AAACCA	cis-acting regulatory element essential for the anaerobic induction
PpPUB7	ARE	AAACCA	cis-acting regulatory element essential for the anaerobic induction
PpPUB7	ARE	AAACCA	cis-acting regulatory element essential for the anaerobic induction
PpPUB7	ARE	AAACCA	cis-acting regulatory element essential for the anaerobic induction
PpPUB7	ARE	AAACCA	cis-acting regulatory element essential for the anaerobic induction
PpPUB7	ARE	AAACCA	cis-acting regulatory element essential for the anaerobic induction
PpPUB7	LTR	CCGAAA	cis-acting element involved in low-temperature responsiveness
PpPUB7	LTR	CCGAAA	cis-acting element involved in low-temperature responsiveness
PpPUB8	TGACG-motif	TGACG	cis-acting regulatory element involved in the MeJA-responsiveness
PpPUB8	TGACG-motif	TGACG	cis-acting regulatory element involved in the MeJA-responsiveness
PpPUB8	TGACG-motif	TGACG	cis-acting regulatory element involved in the MeJA-responsiveness
PpPUB8	TGACG-motif	TGACG	cis-acting regulatory element involved in the MeJA-responsiveness
PpPUB8	TATC-box	TATCCCA	cis-acting element involved in gibberellin-responsiveness
PpPUB8	GA-motif	ATAGATAA	part of a light responsive element
PpPUB8	ARE	AAACCA	cis-acting regulatory element essential for the anaerobic induction
PpPUB8	ARE	AAACCA	cis-acting regulatory element essential for the anaerobic induction
PpPUB8	ARE	AAACCA	cis-acting regulatory element essential for the anaerobic induction
PpPUB8	ARE	AAACCA	cis-acting regulatory element essential for the anaerobic induction
PpPUB8	ARE	AAACCA	cis-acting regulatory element essential for the anaerobic induction
PpPUB8	ARE	AAACCA	cis-acting regulatory element essential for the anaerobic induction
PpPUB8	ARE	AAACCA	cis-acting regulatory element essential for the anaerobic induction
PpPUB8	ARE	AAACCA	cis-acting regulatory element essential for the anaerobic induction
PpPUB8	ARE	AAACCA	cis-acting regulatory element essential for the anaerobic induction
PpPUB8	ARE	AAACCA	cis-acting regulatory element essential for the anaerobic induction
PpPUB8	ARE	AAACCA	cis-acting regulatory element essential for the anaerobic induction
PpPUB8	CGTCA-motif	CGTCA	cis-acting regulatory element involved in the MeJA-responsiveness
PpPUB8	CGTCA-motif	CGTCA	cis-acting regulatory element involved in the MeJA-responsiveness
PpPUB8	CGTCA-motif	CGTCA	cis-acting regulatory element involved in the MeJA-responsiveness
PpPUB8	CGTCA-motif	CGTCA	cis-acting regulatory element involved in the MeJA-responsiveness
PpPUB8	GATA-motif	GATAGGG	part of a light responsive element
PpPUB8	GATA-motif	GATAGGA	part of a light responsive element
PpPUB8	GATA-motif	GATAGGA	part of a light responsive element
PpPUB8	GATA-motif	GATAGGG	part of a light responsive element
PpPUB8	GATA-motif	GATAGGG	part of a light responsive element
PpPUB8	TCT-motif	TCTTAC	part of a light responsive element
PpPUB8	TCT-motif	TCTTAC	part of a light responsive element
PpPUB8	TCT-motif	TCTTAC	part of a light responsive element
PpPUB8	GT1-motif	GGTTAAT	light responsive element
PpPUB8	CAT-box	GCCACT	cis-acting regulatory element related to meristem expression
PpPUB8	CAT-box	GCCACT	cis-acting regulatory element related to meristem expression
PpPUB8	CAT-box	GCCACT	cis-acting regulatory element related to meristem expression
PpPUB8	CAT-box	GCCACT	cis-acting regulatory element related to meristem expression
PpPUB8	HD-Zip 1	CAAT(A/T)ATTG	element involved in differentiation of the palisade mesophyll cells
PpPUB8	HD-Zip 1	CAAT(A/T)ATTG	element involved in differentiation of the palisade mesophyll cells
PpPUB8	MBS	CAACTG	MYB binding site involved in drought-inducibility
PpPUB8	MBS	CAACTG	MYB binding site involved in drought-inducibility
PpPUB8	MBS	CAACTG	MYB binding site involved in drought-inducibility
PpPUB8	MBS	CAACTG	MYB binding site involved in drought-inducibility
PpPUB8	MBS	CAACTG	MYB binding site involved in drought-inducibility
PpPUB8	MBS	CAACTG	MYB binding site involved in drought-inducibility
PpPUB8	TCCC-motif	TCTCCCT	part of a light responsive element
PpPUB8	TCCC-motif	TCTCCCT	part of a light responsive element
PpPUB8	TCCC-motif	TCTCCCT	part of a light responsive element
PpPUB8	G-Box	CACGTG	cis-acting regulatory element involved in light responsiveness
PpPUB8	G-Box	CACGTG	cis-acting regulatory element involved in light responsiveness
PpPUB8	G-Box	CACGTG	cis-acting regulatory element involved in light responsiveness
PpPUB8	G-Box	TCCACATGGCA	cis-acting regulatory element involved in light responsiveness
PpPUB8	GARE-motif	TCTGTTG	gibberellin-responsive element
PpPUB8	AuxRR-core	GGTCCAT	cis-acting regulatory element involved in auxin responsiveness
PpPUB8	GCN4_motif	TGAGTCA	cis-regulatory element involved in endosperm expression
PpPUB8	ABRE	GACACGTGGC	cis-acting element involved in the abscisic acid responsiveness
PpPUB8	ABRE	CACGTG	cis-acting element involved in the abscisic acid responsiveness
PpPUB8	ABRE	ACGTG	cis-acting element involved in the abscisic acid responsiveness
PpPUB8	ABRE	CACGTG	cis-acting element involved in the abscisic acid responsiveness
PpPUB8	ABRE	ACGTG	cis-acting element involved in the abscisic acid responsiveness
PpPUB8	ABRE	AACCCGG	cis-acting element involved in the abscisic acid responsiveness
PpPUB8	ABRE	CACGTG	cis-acting element involved in the abscisic acid responsiveness
PpPUB8	ABRE	ACGTG	cis-acting element involved in the abscisic acid responsiveness
PpPUB8	ABRE	ACGTG	cis-acting element involved in the abscisic acid responsiveness
PpPUB8	chs-CMA2a	TCACTTGA	part of a light responsive element
PpPUB8	TGA-element	AACGAC	auxin-responsive element
PpPUB8	TGA-element	AACGAC	auxin-responsive element
PpPUB8	TCA-element	TCAGAAGAGG	cis-acting element involved in salicylic acid responsiveness
PpPUB8	TCA-element	CCATCTTTTT	cis-acting element involved in salicylic acid responsiveness
PpPUB8	GTGGC-motif	CATCGTGTGGC	part of a light responsive element
PpPUB8	G-box	CACGAC	cis-acting regulatory element involved in light responsiveness
PpPUB8	G-box	CACGAC	cis-acting regulatory element involved in light responsiveness
PpPUB8	G-box	CACGTG	cis-acting regulatory element involved in light responsiveness
PpPUB8	G-box	CACGTG	cis-acting regulatory element involved in light responsiveness
PpPUB8	G-box	CACGTG	cis-acting regulatory element involved in light responsiveness
PpPUB8	G-box	CACGTC	cis-acting regulatory element involved in light responsiveness
PpPUB8	G-box	CACGAC	cis-acting regulatory element involved in light responsiveness
PpPUB8	P-box	CCTTTTG	gibberellin-responsive element
PpPUB8	P-box	CCTTTTG	gibberellin-responsive element
PpPUB8	P-box	CCTTTTG	gibberellin-responsive element
PpPUB8	AE-box	AGAAACAA	part of a module for light response
PpPUB8	C	CAACGG	MYBHv1 binding site
PpPUB8	C	CAACGG	MYBHv1 binding site
PpPUB9	AE-box	AGAAACAA	part of a module for light response
PpPUB9	Gap-box	CAAATGAA(A/G)A	part of a light responsive element
PpPUB9	WUN-motif	AAATTTCCT	wound-responsive element
PpPUB9	GTGGC-motif	CAGCGTGTGGC	part of a light responsive element
PpPUB9	P-box	CCTTTTG	gibberellin-responsive element
PpPUB9	P-box	CCTTTTG	gibberellin-responsive element
PpPUB9	P-box	CCTTTTG	gibberellin-responsive element
PpPUB9	G-box	CACGTG	cis-acting regulatory element involved in light responsiveness
PpPUB9	TCA-element	CCATCTTTTT	cis-acting element involved in salicylic acid responsiveness
PpPUB9	ABRE	CACGTG	cis-acting element involved in the abscisic acid responsiveness
PpPUB9	ABRE	ACGTG	cis-acting element involved in the abscisic acid responsiveness
PpPUB9	circadian	CAAAGATATC	cis-acting regulatory element involved in circadian control
PpPUB9	circadian	CAAAGATATC	cis-acting regulatory element involved in circadian control
PpPUB9	GCN4_motif	TGAGTCA	cis-regulatory element involved in endosperm expression
PpPUB9	MBSI	aaaAaaC(G/C)GTTA	MYB binding site involved in flavonoid biosynthetic genes regulation
PpPUB9	TCCC-motif	TCTCCCT	part of a light responsive element
PpPUB9	MBS	CAACTG	MYB binding site involved in drought-inducibility
PpPUB9	MBS	CAACTG	MYB binding site involved in drought-inducibility
PpPUB9	MBS	CAACTG	MYB binding site involved in drought-inducibility
PpPUB9	G-Box	CACGTG	cis-acting regulatory element involved in light responsiveness
PpPUB9	GARE-motif	TCTGTTG	gibberellin-responsive element
PpPUB9	GATA-motif	GATAGGA	part of a light responsive element
PpPUB9	GATA-motif	AAGGATAAGG	part of a light responsive element
PpPUB9	GT1-motif	GGTTAAT	light responsive element
PpPUB9	GT1-motif	GGTTAA	light responsive element
PpPUB9	TCT-motif	TCTTAC	part of a light responsive element
PpPUB9	CAT-box	GCCACT	cis-acting regulatory element related to meristem expression
PpPUB9	CAT-box	GCCACT	cis-acting regulatory element related to meristem expression
PpPUB9	TC-rich repeats	GTTTTCTTAC	cis-acting element involved in defense and stress responsiveness
PpPUB9	TC-rich repeats	GTTTTCTTAC	cis-acting element involved in defense and stress responsiveness
PpPUB9	CGTCA-motif	CGTCA	cis-acting regulatory element involved in the MeJA-responsiveness
PpPUB9	ARE	AAACCA	cis-acting regulatory element essential for the anaerobic induction
PpPUB9	ARE	AAACCA	cis-acting regulatory element essential for the anaerobic induction
PpPUB9	ARE	AAACCA	cis-acting regulatory element essential for the anaerobic induction
PpPUB9	ARE	AAACCA	cis-acting regulatory element essential for the anaerobic induction
PpPUB9	ARE	AAACCA	cis-acting regulatory element essential for the anaerobic induction
PpPUB9	Sp1	GGGCGG	light responsive element
PpPUB9	TGACG-motif	TGACG	cis-acting regulatory element involved in the MeJA-responsiveness
PpPUB10	GC-motif	CCCCCG	enhancer-like element involved in anoxic specific inducibility
PpPUB10	TGACG-motif	TGACG	cis-acting regulatory element involved in the MeJA-responsiveness
PpPUB10	TATC-box	TATCCCA	cis-acting element involved in gibberellin-responsiveness
PpPUB10	TCA-element	CCATCTTTTT	cis-acting element involved in salicylic acid responsiveness
PpPUB10	TCA-element	TCAGAAGAGG	cis-acting element involved in salicylic acid responsiveness
PpPUB10	I-box	AGATAAGG	part of a light responsive element
PpPUB10	LTR	CCGAAA	cis-acting element involved in low-temperature responsiveness
PpPUB10	TC-rich repeats	ATTCTCTAAC	cis-acting element involved in defense and stress responsiveness
PpPUB10	CGTCA-motif	CGTCA	cis-acting regulatory element involved in the MeJA-responsiveness
PpPUB10	MBS	CAACTG	MYB binding site involved in drought-inducibility
PpPUB10	MBS	CAACTG	MYB binding site involved in drought-inducibility
PpPUB10	TCCC-motif	TCTCCCT	part of a light responsive element
PpPUB10	MRE	AACCTAA	MYB binding site involved in light responsiveness
PpPUB10	MRE	AACCTAA	MYB binding site involved in light responsiveness
PpPUB10	GARE-motif	TCTGTTG	gibberellin-responsive element
PpPUB10	GARE-motif	TCTGTTG	gibberellin-responsive element
PpPUB10	C	CAACGG	MYBHv1 binding site
PpPUB10	GATA-motif	AAGGATAAGG	part of a light responsive element
PpPUB10	TCT-motif	TCTTAC	part of a light responsive element
PpPUB10	TCT-motif	TCTTAC	part of a light responsive element
PpPUB10	AE-box	AGAAACTT	part of a module for light response
PpPUB10	O2-site	GATGACATGG	cis-acting regulatory element involved in zein metabolism regulation
PpPUB10	O2-site	GATGA(C/T)(A/G)TG(A/G)	cis-acting regulatory element involved in zein metabolism regulation
PpPUB11	Gap-box	CAAATGAA(A/G)A	part of a light responsive element
PpPUB11	Gap-box	CAAATGAA(A/G)A	part of a light responsive element
PpPUB11	WUN-motif	AAATTTCCT	wound-responsive element
PpPUB11	AE-box	AGAAACAA	part of a module for light response
PpPUB11	C	CAACGG	MYBHv1 binding site
PpPUB11	C	CAACGG	MYBHv1 binding site
PpPUB11	C	CAACGG	MYBHv1 binding site
PpPUB11	G-box	CACGAC	cis-acting regulatory element involved in light responsiveness
PpPUB11	G-box	TACGTG	cis-acting regulatory element involved in light responsiveness
PpPUB11	circadian	CAAAGATATC	cis-acting regulatory element involved in circadian control
PpPUB11	circadian	CAAAGATATC	cis-acting regulatory element involved in circadian control
PpPUB11	circadian	CAAAGATATC	cis-acting regulatory element involved in circadian control
PpPUB11	ABRE	ACGTG	cis-acting element involved in the abscisic acid responsiveness
PpPUB11	ABRE	ACGTG	cis-acting element involved in the abscisic acid responsiveness
PpPUB11	ABRE	ACGTG	cis-acting element involved in the abscisic acid responsiveness
PpPUB11	I-box	gGATAAGGTG	part of a light responsive element
PpPUB11	I-box	atGATAAGGTC	part of a light responsive element
PpPUB11	I-box	AGATAAGG	part of a light responsive element
PpPUB11	TCA-element	CCATCTTTTT	cis-acting element involved in salicylic acid responsiveness
PpPUB11	TCA-element	CCATCTTTTT	cis-acting element involved in salicylic acid responsiveness
PpPUB11	TCA-element	CCATCTTTTT	cis-acting element involved in salicylic acid responsiveness
PpPUB11	TCA-element	CCATCTTTTT	cis-acting element involved in salicylic acid responsiveness
PpPUB11	GCN4_motif	TGAGTCA	cis-regulatory element involved in endosperm expression
PpPUB11	O2-site	GATGATGTGG	cis-acting regulatory element involved in zein metabolism regulation
PpPUB11	O2-site	GATGATGTGG	cis-acting regulatory element involved in zein metabolism regulation
PpPUB11	O2-site	GATGATGTGG	cis-acting regulatory element involved in zein metabolism regulation
PpPUB11	CAT-box	GCCACT	cis-acting regulatory element related to meristem expression
PpPUB11	CAT-box	GCCACT	cis-acting regulatory element related to meristem expression
PpPUB11	GT1-motif	GGTTAA	light responsive element
PpPUB11	TCT-motif	TCTTAC	part of a light responsive element
PpPUB11	TCT-motif	TCTTAC	part of a light responsive element
PpPUB11	TCT-motif	TCTTAC	part of a light responsive element
PpPUB11	TCT-motif	TCTTAC	part of a light responsive element
PpPUB11	GATA-motif	GATAGGG	part of a light responsive element
PpPUB11	GATA-motif	AAGGATAAGG	part of a light responsive element
PpPUB11	AuxRR-core	GGTCCAT	cis-acting regulatory element involved in auxin responsiveness
PpPUB11	G-Box	CACGTT	cis-acting regulatory element involved in light responsiveness
PpPUB11	G-Box	CACGTT	cis-acting regulatory element involved in light responsiveness
PpPUB11	TCCC-motif	TCTCCCT	part of a light responsive element
PpPUB11	TCCC-motif	TCTCCCT	part of a light responsive element
PpPUB11	TCCC-motif	TCTCCCT	part of a light responsive element
PpPUB11	TCCC-motif	TCTCCCT	part of a light responsive element
PpPUB11	MBS	CAACTG	MYB binding site involved in drought-inducibility
PpPUB11	MBS	CAACTG	MYB binding site involved in drought-inducibility
PpPUB11	MBS	CAACTG	MYB binding site involved in drought-inducibility
PpPUB11	CGTCA-motif	CGTCA	cis-acting regulatory element involved in the MeJA-responsiveness
PpPUB11	CGTCA-motif	CGTCA	cis-acting regulatory element involved in the MeJA-responsiveness
PpPUB11	CGTCA-motif	CGTCA	cis-acting regulatory element involved in the MeJA-responsiveness
PpPUB11	CGTCA-motif	CGTCA	cis-acting regulatory element involved in the MeJA-responsiveness
PpPUB11	CGTCA-motif	CGTCA	cis-acting regulatory element involved in the MeJA-responsiveness
PpPUB11	CGTCA-motif	CGTCA	cis-acting regulatory element involved in the MeJA-responsiveness
PpPUB11	chs-CMA1a	TTACTTAA	part of a light responsive element
PpPUB11	LTR	CCGAAA	cis-acting element involved in low-temperature responsiveness
PpPUB11	LTR	CCGAAA	cis-acting element involved in low-temperature responsiveness
PpPUB11	ARE	AAACCA	cis-acting regulatory element essential for the anaerobic induction
PpPUB11	ARE	AAACCA	cis-acting regulatory element essential for the anaerobic induction
PpPUB11	ARE	AAACCA	cis-acting regulatory element essential for the anaerobic induction
PpPUB11	ARE	AAACCA	cis-acting regulatory element essential for the anaerobic induction
PpPUB11	ARE	AAACCA	cis-acting regulatory element essential for the anaerobic induction
PpPUB11	TATC-box	TATCCCA	cis-acting element involved in gibberellin-responsiveness
PpPUB11	TGACG-motif	TGACG	cis-acting regulatory element involved in the MeJA-responsiveness
PpPUB11	TGACG-motif	TGACG	cis-acting regulatory element involved in the MeJA-responsiveness
PpPUB11	TGACG-motif	TGACG	cis-acting regulatory element involved in the MeJA-responsiveness
PpPUB11	TGACG-motif	TGACG	cis-acting regulatory element involved in the MeJA-responsiveness
PpPUB11	TGACG-motif	TGACG	cis-acting regulatory element involved in the MeJA-responsiveness
PpPUB11	TGACG-motif	TGACG	cis-acting regulatory element involved in the MeJA-responsiveness
PpPUB11	TG	TGACGTAA	part of an auxin-responsive element
PpPUB12	CAT-box	GCCACT	cis-acting regulatory element related to meristem expression
PpPUB12	CAT-box	GCCACT	cis-acting regulatory element related to meristem expression
PpPUB12	CAT-box	GCCACT	cis-acting regulatory element related to meristem expression
PpPUB12	CAT-box	GCCACT	cis-acting regulatory element related to meristem expression
PpPUB12	O2-site	GATGACATGG	cis-acting regulatory element involved in zein metabolism regulation
PpPUB12	GATA-motif	AAGGATAAGG	part of a light responsive element
PpPUB12	GT1-motif	GGTTAA	light responsive element
PpPUB12	G-Box	CACGTT	cis-acting regulatory element involved in light responsiveness
PpPUB12	G-Box	CACGTT	cis-acting regulatory element involved in light responsiveness
PpPUB12	G-Box	CACGTT	cis-acting regulatory element involved in light responsiveness
PpPUB12	G-Box	CACGTT	cis-acting regulatory element involved in light responsiveness
PpPUB12	GARE-motif	TCTGTTG	gibberellin-responsive element
PpPUB12	MRE	AACCTAA	MYB binding site involved in light responsiveness
PpPUB12	TCCC-motif	TCTCCCT	part of a light responsive element
PpPUB12	TCCC-motif	TCTCCCT	part of a light responsive element
PpPUB12	TCCC-motif	TCTCCCT	part of a light responsive element
PpPUB12	MBS	CAACTG	MYB binding site involved in drought-inducibility
PpPUB12	MBS	CAACTG	MYB binding site involved in drought-inducibility
PpPUB12	MBS	CAACTG	MYB binding site involved in drought-inducibility
PpPUB12	MBS	CAACTG	MYB binding site involved in drought-inducibility
PpPUB12	MBS	CAACTG	MYB binding site involved in drought-inducibility
PpPUB12	MBS	CAACTG	MYB binding site involved in drought-inducibility
PpPUB12	CGTCA-motif	CGTCA	cis-acting regulatory element involved in the MeJA-responsiveness
PpPUB12	CGTCA-motif	CGTCA	cis-acting regulatory element involved in the MeJA-responsiveness
PpPUB12	CGTCA-motif	CGTCA	cis-acting regulatory element involved in the MeJA-responsiveness
PpPUB12	CGTCA-motif	CGTCA	cis-acting regulatory element involved in the MeJA-responsiveness
PpPUB12	3-AF1 binding site	TAAGAGAGGAA	light responsive element
PpPUB12	TC-rich repeats	ATTCTCTAAC	cis-acting element involved in defense and stress responsiveness
PpPUB12	TC-rich repeats	ATTCTCTAAC	cis-acting element involved in defense and stress responsiveness
PpPUB12	TC-rich repeats	ATTCTCTAAC	cis-acting element involved in defense and stress responsiveness
PpPUB12	LTR	CCGAAA	cis-acting element involved in low-temperature responsiveness
PpPUB12	LTR	CCGAAA	cis-acting element involved in low-temperature responsiveness
PpPUB12	ARE	AAACCA	cis-acting regulatory element essential for the anaerobic induction
PpPUB12	ARE	AAACCA	cis-acting regulatory element essential for the anaerobic induction
PpPUB12	ARE	AAACCA	cis-acting regulatory element essential for the anaerobic induction
PpPUB12	ARE	AAACCA	cis-acting regulatory element essential for the anaerobic induction
PpPUB12	ARE	AAACCA	cis-acting regulatory element essential for the anaerobic induction
PpPUB12	TGACG-motif	TGACG	cis-acting regulatory element involved in the MeJA-responsiveness
PpPUB12	TGACG-motif	TGACG	cis-acting regulatory element involved in the MeJA-responsiveness
PpPUB12	TGACG-motif	TGACG	cis-acting regulatory element involved in the MeJA-responsiveness
PpPUB12	TGACG-motif	TGACG	cis-acting regulatory element involved in the MeJA-responsiveness
PpPUB12	AE-box	AGAAACAA	part of a module for light response
PpPUB12	AE-box	AGAAACTT	part of a module for light response
PpPUB12	AE-box	AGAAACAA	part of a module for light response
PpPUB12	AE-box	AGAAACTT	part of a module for light response
PpPUB12	Gap-box	CAAATGAA(A/G)A	part of a light responsive element
PpPUB12	WUN-motif	AAATTTCCT	wound-responsive element
PpPUB12	C	CAACGG	MYBHv1 binding site
PpPUB12	C	CAACGG	MYBHv1 binding site
PpPUB12	C	CAACGG	MYBHv1 binding site
PpPUB12	C	CAACGG	MYBHv1 binding site
PpPUB12	L-box	ATCCCACCTAC	part of a light responsive element
PpPUB12	G-box	CACGAC	cis-acting regulatory element involved in light responsiveness
PpPUB12	TGA-element	AACGAC	auxin-responsive element
PpPUB12	ABRE	ACGTG	cis-acting element involved in the abscisic acid responsiveness
PpPUB12	ABRE	ACGTG	cis-acting element involved in the abscisic acid responsiveness
PpPUB12	ABRE	ACGTG	cis-acting element involved in the abscisic acid responsiveness
PpPUB12	ABRE	ACGTG	cis-acting element involved in the abscisic acid responsiveness
PpPUB12	chs-CMA2a	TCACTTGA	part of a light responsive element
PpPUB12	circadian	CAAAGATATC	cis-acting regulatory element involved in circadian control
PpPUB12	I-box	AGATAAGG	part of a light responsive element
PpPUB12	I-box	GTATAAGGCC	part of a light responsive element
PpPUB12	TCA-element	CCATCTTTTT	cis-acting element involved in salicylic acid responsiveness
PpPUB12	TCA-element	CCATCTTTTT	cis-acting element involved in salicylic acid responsiveness
PpPUB12	GCN4_motif	TGAGTCA	cis-regulatory element involved in endosperm expression
PpPUB12	GCN4_motif	TGAGTCA	cis-regulatory element involved in endosperm expression
PpPUB13	GA-motif	ATAGATAA	part of a light responsive element
PpPUB13	ARE	AAACCA	cis-acting regulatory element essential for the anaerobic induction
PpPUB13	ARE	AAACCA	cis-acting regulatory element essential for the anaerobic induction
PpPUB13	ARE	AAACCA	cis-acting regulatory element essential for the anaerobic induction
PpPUB13	ARE	AAACCA	cis-acting regulatory element essential for the anaerobic induction
PpPUB13	ARE	AAACCA	cis-acting regulatory element essential for the anaerobic induction
PpPUB13	ARE	AAACCA	cis-acting regulatory element essential for the anaerobic induction
PpPUB13	ARE	AAACCA	cis-acting regulatory element essential for the anaerobic induction
PpPUB13	ARE	AAACCA	cis-acting regulatory element essential for the anaerobic induction
PpPUB13	ARE	AAACCA	cis-acting regulatory element essential for the anaerobic induction
PpPUB13	ARE	AAACCA	cis-acting regulatory element essential for the anaerobic induction
PpPUB13	Sp1	GGGCGG	light responsive element
PpPUB13	TATC-box	TATCCCA	cis-acting element involved in gibberellin-responsiveness
PpPUB13	TATC-box	TATCCCA	cis-acting element involved in gibberellin-responsiveness
PpPUB13	TGACG-motif	TGACG	cis-acting regulatory element involved in the MeJA-responsiveness
PpPUB13	TGACG-motif	TGACG	cis-acting regulatory element involved in the MeJA-responsiveness
PpPUB13	TGACG-motif	TGACG	cis-acting regulatory element involved in the MeJA-responsiveness
PpPUB13	TGACG-motif	TGACG	cis-acting regulatory element involved in the MeJA-responsiveness
PpPUB13	TCT-motif	TCTTAC	part of a light responsive element
PpPUB13	GT1-motif	GTGTGTGAA	light responsive element
PpPUB13	GT1-motif	GGTTAA	light responsive element
PpPUB13	GT1-motif	GGTTAA	light responsive element
PpPUB13	GT1-motif	GGTTAAT	light responsive element
PpPUB13	GT1-motif	GGTTAA	light responsive element
PpPUB13	GATA-motif	AAGGATAAGG	part of a light responsive element
PpPUB13	O2-site	GATGA(C/T)(A/G)TG(A/G)	cis-acting regulatory element involved in zein metabolism regulation
PpPUB13	MBS	CAACTG	MYB binding site involved in drought-inducibility
PpPUB13	MBS	CAACTG	MYB binding site involved in drought-inducibility
PpPUB13	TCCC-motif	TCTCCCT	part of a light responsive element
PpPUB13	Box II	TGGTAATAA	part of a light responsive element
PpPUB13	HD-Zip 1	CAAT(A/T)ATTG	element involved in differentiation of the palisade mesophyll cells
PpPUB13	GARE-motif	TCTGTTG	gibberellin-responsive element
PpPUB13	G-Box	CACGTT	cis-acting regulatory element involved in light responsiveness
PpPUB13	G-Box	CACGTT	cis-acting regulatory element involved in light responsiveness
PpPUB13	G-Box	CACGTT	cis-acting regulatory element involved in light responsiveness
PpPUB13	CGTCA-motif	CGTCA	cis-acting regulatory element involved in the MeJA-responsiveness
PpPUB13	CGTCA-motif	CGTCA	cis-acting regulatory element involved in the MeJA-responsiveness
PpPUB13	CGTCA-motif	CGTCA	cis-acting regulatory element involved in the MeJA-responsiveness
PpPUB13	CGTCA-motif	CGTCA	cis-acting regulatory element involved in the MeJA-responsiveness
PpPUB13	ABRE	ACGTG	cis-acting element involved in the abscisic acid responsiveness
PpPUB13	ABRE	GCAACGTGTC	cis-acting element involved in the abscisic acid responsiveness
PpPUB13	ABRE	ACGTG	cis-acting element involved in the abscisic acid responsiveness
PpPUB13	ABRE	ACGTG	cis-acting element involved in the abscisic acid responsiveness
PpPUB13	ABRE	ACGTG	cis-acting element involved in the abscisic acid responsiveness
PpPUB13	TGA-element	AACGAC	auxin-responsive element
PpPUB13	TCA-element	TCAGAAGAGG	cis-acting element involved in salicylic acid responsiveness
PpPUB13	TCA-element	TCAGAAGAGG	cis-acting element involved in salicylic acid responsiveness
PpPUB13	GCN4_motif	TGAGTCA	cis-regulatory element involved in endosperm expression
PpPUB13	GCN4_motif	TGAGTCA	cis-regulatory element involved in endosperm expression
PpPUB13	WUN-motif	AAATTTCCT	wound-responsive element
PpPUB13	G-box	CACGTC	cis-acting regulatory element involved in light responsiveness
PpPUB13	LAMP-element	CTTTATCA	part of a light responsive element
PpPUB13	LAMP-element	CTTTATCA	part of a light responsive element
PpPUB13	P-box	CCTTTTG	gibberellin-responsive element
PpPUB13	P-box	CCTTTTG	gibberellin-responsive element
PpPUB13	AACA_motif	TAACAAACTCCA	involved in endosperm-specific negative expression
PpPUB14	G-box	CACGTC	cis-acting regulatory element involved in light responsiveness
PpPUB14	G-box	TACGTG	cis-acting regulatory element involved in light responsiveness
PpPUB14	G-box	CACGTC	cis-acting regulatory element involved in light responsiveness
PpPUB14	G-box	GCCACGTGGA	cis-acting regulatory element involved in light responsiveness
PpPUB14	Gap-box	CAAATGAA(A/G)A	part of a light responsive element
PpPUB14	AE-box	AGAAACAA	part of a module for light response
PpPUB14	AE-box	AGAAACTT	part of a module for light response
PpPUB14	AE-box	AGAAACTT	part of a module for light response
PpPUB14	TGA-element	AACGAC	auxin-responsive element
PpPUB14	ABRE	ACGTG	cis-acting element involved in the abscisic acid responsiveness
PpPUB14	ABRE	ACGTG	cis-acting element involved in the abscisic acid responsiveness
PpPUB14	ABRE	ACGTG	cis-acting element involved in the abscisic acid responsiveness
PpPUB14	TCA-element	CCATCTTTTT	cis-acting element involved in salicylic acid responsiveness
PpPUB14	TCA-element	TCAGAAGAGG	cis-acting element involved in salicylic acid responsiveness
PpPUB14	TCA-element	CCATCTTTTT	cis-acting element involved in salicylic acid responsiveness
PpPUB14	CGTCA-motif	CGTCA	cis-acting regulatory element involved in the MeJA-responsiveness
PpPUB14	CGTCA-motif	CGTCA	cis-acting regulatory element involved in the MeJA-responsiveness
PpPUB14	CGTCA-motif	CGTCA	cis-acting regulatory element involved in the MeJA-responsiveness
PpPUB14	CGTCA-motif	CGTCA	cis-acting regulatory element involved in the MeJA-responsiveness
PpPUB14	TC-rich repeats	ATTCTCTAAC	cis-acting element involved in defense and stress responsiveness
PpPUB14	O2-site	GATGACATGG	cis-acting regulatory element involved in zein metabolism regulation
PpPUB14	CAT-box	GCCACT	cis-acting regulatory element related to meristem expression
PpPUB14	TCT-motif	TCTTAC	part of a light responsive element
PpPUB14	TCT-motif	TCTTAC	part of a light responsive element
PpPUB14	GT1-motif	GGTTAAT	light responsive element
PpPUB14	GT1-motif	GGTTAA	light responsive element
PpPUB14	GARE-motif	TCTGTTG	gibberellin-responsive element
PpPUB14	GARE-motif	TCTGTTG	gibberellin-responsive element
PpPUB14	G-Box	TCCACATGGCA	cis-acting regulatory element involved in light responsiveness
PpPUB14	MBS	CAACTG	MYB binding site involved in drought-inducibility
PpPUB14	HD-Zip 1	CAAT(A/T)ATTG	element involved in differentiation of the palisade mesophyll cells
PpPUB14	TGACG-motif	TGACG	cis-acting regulatory element involved in the MeJA-responsiveness
PpPUB14	TGACG-motif	TGACG	cis-acting regulatory element involved in the MeJA-responsiveness
PpPUB14	TGACG-motif	TGACG	cis-acting regulatory element involved in the MeJA-responsiveness
PpPUB14	TGACG-motif	TGACG	cis-acting regulatory element involved in the MeJA-responsiveness
PpPUB14	Sp1	GGGCGG	light responsive element
PpPUB14	Sp1	GGGCGG	light responsive element
PpPUB14	LTR	CCGAAA	cis-acting element involved in low-temperature responsiveness
PpPUB14	ARE	AAACCA	cis-acting regulatory element essential for the anaerobic induction
PpPUB14	ARE	AAACCA	cis-acting regulatory element essential for the anaerobic induction
PpPUB15	AE-box	AGAAACTT	part of a module for light response
PpPUB15	AE-box	AGAAACAA	part of a module for light response
PpPUB15	LAMP-element	CTTTATCA	part of a light responsive element
PpPUB15	G-box	TACGTG	cis-acting regulatory element involved in light responsiveness
PpPUB15	G-box	TAACACGTAG	cis-acting regulatory element involved in light responsiveness
PpPUB15	G-box	CACGTC	cis-acting regulatory element involved in light responsiveness
PpPUB15	G-box	CACGTC	cis-acting regulatory element involved in light responsiveness
PpPUB15	G-box	CACGTC	cis-acting regulatory element involved in light responsiveness
PpPUB15	P-box	CCTTTTG	gibberellin-responsive element
PpPUB15	TGA-element	AACGAC	auxin-responsive element
PpPUB15	TGA-element	AACGAC	auxin-responsive element
PpPUB15	ABRE	ACGTG	cis-acting element involved in the abscisic acid responsiveness
PpPUB15	ABRE	ACGTG	cis-acting element involved in the abscisic acid responsiveness
PpPUB15	ABRE	ACGTG	cis-acting element involved in the abscisic acid responsiveness
PpPUB15	ABRE	ACGTG	cis-acting element involved in the abscisic acid responsiveness
PpPUB15	ABRE	GCAACGTGTC	cis-acting element involved in the abscisic acid responsiveness
PpPUB15	I-box	TGATAATGT	part of a light responsive element
PpPUB15	I-box	cGATAAGGCG	part of a light responsive element
PpPUB15	GCN4_motif	TGAGTCA	cis-regulatory element involved in endosperm expression
PpPUB15	O2-site	GATGACATGG	cis-acting regulatory element involved in zein metabolism regulation
PpPUB15	O2-site	GATGACATGG	cis-acting regulatory element involved in zein metabolism regulation
PpPUB15	O2-site	GATGATGTGG	cis-acting regulatory element involved in zein metabolism regulation
PpPUB15	O2-site	GATGATGTGG	cis-acting regulatory element involved in zein metabolism regulation
PpPUB15	CAT-box	GCCACT	cis-acting regulatory element related to meristem expression
PpPUB15	CAT-box	GCCACT	cis-acting regulatory element related to meristem expression
PpPUB15	TCT-motif	TCTTAC	part of a light responsive element
PpPUB15	TCT-motif	TCTTAC	part of a light responsive element
PpPUB15	TCT-motif	TCTTAC	part of a light responsive element
PpPUB15	TCT-motif	TCTTAC	part of a light responsive element
PpPUB15	GT1-motif	GGTTAA	light responsive element
PpPUB15	GT1-motif	GGTTAA	light responsive element
PpPUB15	GT1-motif	GGTTAA	light responsive element
PpPUB15	GATA-motif	AAGATAAGATT	part of a light responsive element
PpPUB15	GATA-motif	AAGGATAAGG	part of a light responsive element
PpPUB15	GARE-motif	TCTGTTG	gibberellin-responsive element
PpPUB15	MBS	CAACTG	MYB binding site involved in drought-inducibility
PpPUB15	MBS	CAACTG	MYB binding site involved in drought-inducibility
PpPUB15	MBS	CAACTG	MYB binding site involved in drought-inducibility
PpPUB15	MBS	CAACTG	MYB binding site involved in drought-inducibility
PpPUB15	MBS	CAACTG	MYB binding site involved in drought-inducibility
PpPUB15	MBS	CAACTG	MYB binding site involved in drought-inducibility
PpPUB15	MBS	CAACTG	MYB binding site involved in drought-inducibility
PpPUB15	TCCC-motif	TCTCCCT	part of a light responsive element
PpPUB15	MRE	AACCTAA	MYB binding site involved in light responsiveness
PpPUB15	CGTCA-motif	CGTCA	cis-acting regulatory element involved in the MeJA-responsiveness
PpPUB15	CGTCA-motif	CGTCA	cis-acting regulatory element involved in the MeJA-responsiveness
PpPUB15	CGTCA-motif	CGTCA	cis-acting regulatory element involved in the MeJA-responsiveness
PpPUB15	TC-rich repeats	ATTCTCTAAC	cis-acting element involved in defense and stress responsiveness
PpPUB15	TC-rich repeats	ATTCTCTAAC	cis-acting element involved in defense and stress responsiveness
PpPUB15	chs-CMA1a	TTACTTAA	part of a light responsive element
PpPUB15	ARE	AAACCA	cis-acting regulatory element essential for the anaerobic induction
PpPUB15	ARE	AAACCA	cis-acting regulatory element essential for the anaerobic induction
PpPUB15	ARE	AAACCA	cis-acting regulatory element essential for the anaerobic induction
PpPUB15	ARE	AAACCA	cis-acting regulatory element essential for the anaerobic induction
PpPUB15	ARE	AAACCA	cis-acting regulatory element essential for the anaerobic induction
PpPUB15	ARE	AAACCA	cis-acting regulatory element essential for the anaerobic induction
PpPUB15	ARE	AAACCA	cis-acting regulatory element essential for the anaerobic induction
PpPUB15	ARE	AAACCA	cis-acting regulatory element essential for the anaerobic induction
PpPUB15	ARE	AAACCA	cis-acting regulatory element essential for the anaerobic induction
PpPUB15	ARE	AAACCA	cis-acting regulatory element essential for the anaerobic induction
PpPUB15	ARE	AAACCA	cis-acting regulatory element essential for the anaerobic induction
PpPUB15	ARE	AAACCA	cis-acting regulatory element essential for the anaerobic induction
PpPUB15	TATC-box	TATCCCA	cis-acting element involved in gibberellin-responsiveness
PpPUB15	TGACG-motif	TGACG	cis-acting regulatory element involved in the MeJA-responsiveness
PpPUB15	TGACG-motif	TGACG	cis-acting regulatory element involved in the MeJA-responsiveness
PpPUB15	TGACG-motif	TGACG	cis-acting regulatory element involved in the MeJA-responsiveness
PpPUB15	RY-element	CATGCATG	cis-acting regulatory element involved in seed-specific regulation
PpPUB15	RY-element	CATGCATG	cis-acting regulatory element involved in seed-specific regulation
PpPUB16	CGTCA-motif	CGTCA	cis-acting regulatory element involved in the MeJA-responsiveness
PpPUB16	CGTCA-motif	CGTCA	cis-acting regulatory element involved in the MeJA-responsiveness
PpPUB16	CGTCA-motif	CGTCA	cis-acting regulatory element involved in the MeJA-responsiveness
PpPUB16	GT1-motif	GGTTAA	light responsive element
PpPUB16	TCT-motif	TCTTAC	part of a light responsive element
PpPUB16	CAT-box	GCCACT	cis-acting regulatory element related to meristem expression
PpPUB16	CAT-box	GCCACT	cis-acting regulatory element related to meristem expression
PpPUB16	CAT-box	GCCACT	cis-acting regulatory element related to meristem expression
PpPUB16	MRE	AACCTAA	MYB binding site involved in light responsiveness
PpPUB16	sbp-CMA1c	CTTTATCTCTTCCA	part of a light responsive element
PpPUB16	MBS	CAACTG	MYB binding site involved in drought-inducibility
PpPUB16	G-Box	CACGTT	cis-acting regulatory element involved in light responsiveness
PpPUB16	G-Box	CACGTT	cis-acting regulatory element involved in light responsiveness
PpPUB16	G-Box	CACGTG	cis-acting regulatory element involved in light responsiveness
PpPUB16	RY-element	CATGCATG	cis-acting regulatory element involved in seed-specific regulation
PpPUB16	TGACG-motif	TGACG	cis-acting regulatory element involved in the MeJA-responsiveness
PpPUB16	TGACG-motif	TGACG	cis-acting regulatory element involved in the MeJA-responsiveness
PpPUB16	TGACG-motif	TGACG	cis-acting regulatory element involved in the MeJA-responsiveness
PpPUB16	LTR	CCGAAA	cis-acting element involved in low-temperature responsiveness
PpPUB16	ARE	AAACCA	cis-acting regulatory element essential for the anaerobic induction
PpPUB16	ARE	AAACCA	cis-acting regulatory element essential for the anaerobic induction
PpPUB16	ARE	AAACCA	cis-acting regulatory element essential for the anaerobic induction
PpPUB16	ARE	AAACCA	cis-acting regulatory element essential for the anaerobic induction
PpPUB16	P-box	CCTTTTG	gibberellin-responsive element
PpPUB16	G-box	CACGTG	cis-acting regulatory element involved in light responsiveness
PpPUB16	LAMP-element	CCTTATCCA	part of a light responsive element
PpPUB16	AE-box	AGAAACTT	part of a module for light response
PpPUB16	ACE	CTAACGTATT	cis-acting element involved in light responsiveness
PpPUB16	C	CAACGG	MYBHv1 binding site
PpPUB16	GCN4_motif	TGAGTCA	cis-regulatory element involved in endosperm expression
PpPUB16	GCN4_motif	TGAGTCA	cis-regulatory element involved in endosperm expression
PpPUB16	ABRE	ACGTG	cis-acting element involved in the abscisic acid responsiveness
PpPUB16	ABRE	CGTACGTGCA	cis-acting element involved in the abscisic acid responsiveness
PpPUB16	ABRE	ACGTG	cis-acting element involved in the abscisic acid responsiveness
PpPUB16	ABRE	CACGTG	cis-acting element involved in the abscisic acid responsiveness
PpPUB16	ABRE	ACGTG	cis-acting element involved in the abscisic acid responsiveness
PpPUB16	TCA-element	TCAGAAGAGG	cis-acting element involved in salicylic acid responsiveness
PpPUB16	TCA-element	CCATCTTTTT	cis-acting element involved in salicylic acid responsiveness
PpPUB16	TCA-element	CCATCTTTTT	cis-acting element involved in salicylic acid responsiveness
PpPUB16	MSA-like	TCAAACGGT	cis-acting element involved in cell cycle regulation
PpPUB16	I-box	cCATATCCAAT	part of a light responsive element
PpPUB16	I-box	TGATAATGT	part of a light responsive element
PpPUB16	I-box	gGATAAGGTG	part of a light responsive element
PpPUB17	ARE	AAACCA	cis-acting regulatory element essential for the anaerobic induction
PpPUB17	ARE	AAACCA	cis-acting regulatory element essential for the anaerobic induction
PpPUB17	ARE	AAACCA	cis-acting regulatory element essential for the anaerobic induction
PpPUB17	ARE	AAACCA	cis-acting regulatory element essential for the anaerobic induction
PpPUB17	ARE	AAACCA	cis-acting regulatory element essential for the anaerobic induction
PpPUB17	chs-CMA1a	TTACTTAA	part of a light responsive element
PpPUB17	LTR	CCGAAA	cis-acting element involved in low-temperature responsiveness
PpPUB17	TATC-box	TATCCCA	cis-acting element involved in gibberellin-responsiveness
PpPUB17	TGACG-motif	TGACG	cis-acting regulatory element involved in the MeJA-responsiveness
PpPUB17	TGACG-motif	TGACG	cis-acting regulatory element involved in the MeJA-responsiveness
PpPUB17	TGACG-motif	TGACG	cis-acting regulatory element involved in the MeJA-responsiveness
PpPUB17	MBS	CAACTG	MYB binding site involved in drought-inducibility
PpPUB17	MBS	CAACTG	MYB binding site involved in drought-inducibility
PpPUB17	MBS	CAACTG	MYB binding site involved in drought-inducibility
PpPUB17	MBS	CAACTG	MYB binding site involved in drought-inducibility
PpPUB17	MBS	CAACTG	MYB binding site involved in drought-inducibility
PpPUB17	MBS	CAACTG	MYB binding site involved in drought-inducibility
PpPUB17	MBS	CAACTG	MYB binding site involved in drought-inducibility
PpPUB17	MBS	CAACTG	MYB binding site involved in drought-inducibility
PpPUB17	AuxRR-core	GGTCCAT	cis-acting regulatory element involved in auxin responsiveness
PpPUB17	GARE-motif	TCTGTTG	gibberellin-responsive element
PpPUB17	G-Box	CACGTT	cis-acting regulatory element involved in light responsiveness
PpPUB17	GT1-motif	GGTTAA	light responsive element
PpPUB17	TCT-motif	TCTTAC	part of a light responsive element
PpPUB17	TCT-motif	TCTTAC	part of a light responsive element
PpPUB17	TCT-motif	TCTTAC	part of a light responsive element
PpPUB17	TCT-motif	TCTTAC	part of a light responsive element
PpPUB17	GATA-motif	GATAGGA	part of a light responsive element
PpPUB17	O2-site	GATGATGTGG	cis-acting regulatory element involved in zein metabolism regulation
PpPUB17	O2-site	GATGA(C/T)(A/G)TG(A/G)	cis-acting regulatory element involved in zein metabolism regulation
PpPUB17	CAT-box	GCCACT	cis-acting regulatory element related to meristem expression
PpPUB17	CAT-box	GCCACT	cis-acting regulatory element related to meristem expression
PpPUB17	CAT-box	GCCACT	cis-acting regulatory element related to meristem expression
PpPUB17	CGTCA-motif	CGTCA	cis-acting regulatory element involved in the MeJA-responsiveness
PpPUB17	CGTCA-motif	CGTCA	cis-acting regulatory element involved in the MeJA-responsiveness
PpPUB17	CGTCA-motif	CGTCA	cis-acting regulatory element involved in the MeJA-responsiveness
PpPUB17	3-AF1 binding site	TAAGAGAGGAA	light responsive element
PpPUB17	TCA-element	CCATCTTTTT	cis-acting element involved in salicylic acid responsiveness
PpPUB17	TCA-element	CCATCTTTTT	cis-acting element involved in salicylic acid responsiveness
PpPUB17	TCA-element	CCATCTTTTT	cis-acting element involved in salicylic acid responsiveness
PpPUB17	MSA-like	(T/C)C(T/C)AACGG(T/C)(T/C)A	cis-acting element involved in cell cycle regulation
PpPUB17	I-box	cCATATCCAAT	part of a light responsive element
PpPUB17	ABRE	ACGTG	cis-acting element involved in the abscisic acid responsiveness
PpPUB17	ABRE	ACGTG	cis-acting element involved in the abscisic acid responsiveness
PpPUB17	ABRE	ACGTG	cis-acting element involved in the abscisic acid responsiveness
PpPUB17	ABRE	AACCCGG	cis-acting element involved in the abscisic acid responsiveness
PpPUB17	TGA-element	AACGAC	auxin-responsive element
PpPUB17	TGA-element	AACGAC	auxin-responsive element
PpPUB17	GCN4_motif	TGAGTCA	cis-regulatory element involved in endosperm expression
PpPUB17	ACE	CTAACGTATT	cis-acting element involved in light responsiveness
PpPUB17	Gap-box	CAAATGAA(A/G)A	part of a light responsive element
PpPUB17	Gap-box	CAAATGAA(A/G)A	part of a light responsive element
PpPUB17	AE-box	AGAAACTT	part of a module for light response
PpPUB17	AE-box	AGAAACAA	part of a module for light response
PpPUB17	P-box	CCTTTTG	gibberellin-responsive element
PpPUB17	P-box	CCTTTTG	gibberellin-responsive element
PpPUB17	G-box	CACGAC	cis-acting regulatory element involved in light responsiveness
PpPUB17	G-box	CACGTC	cis-acting regulatory element involved in light responsiveness
PpPUB17	G-box	CAGACGTGGCA	cis-acting regulatory element involved in light responsiveness
PpPUB17	G-box	CACGTC	cis-acting regulatory element involved in light responsiveness
PpPUB17	GTGGC-motif	GATTCTGTGGC	part of a light responsive element
PpPUB18	GA-motif	ATAGATAA	part of a light responsive element
PpPUB18	GA-motif	ATAGATAA	part of a light responsive element
PpPUB18	GA-motif	ATAGATAA	part of a light responsive element
PpPUB18	CGTCA-motif	CGTCA	cis-acting regulatory element involved in the MeJA-responsiveness
PpPUB18	CGTCA-motif	CGTCA	cis-acting regulatory element involved in the MeJA-responsiveness
PpPUB18	CGTCA-motif	CGTCA	cis-acting regulatory element involved in the MeJA-responsiveness
PpPUB18	CGTCA-motif	CGTCA	cis-acting regulatory element involved in the MeJA-responsiveness
PpPUB18	CGTCA-motif	CGTCA	cis-acting regulatory element involved in the MeJA-responsiveness
PpPUB18	CGTCA-motif	CGTCA	cis-acting regulatory element involved in the MeJA-responsiveness
PpPUB18	CGTCA-motif	CGTCA	cis-acting regulatory element involved in the MeJA-responsiveness
PpPUB18	MBSI	aaaAaaC(G/C)GTTA	MYB binding site involved in flavonoid biosynthetic genes regulation
PpPUB18	AE-box	AGAAACAA	part of a module for light response
PpPUB18	AE-box	AGAAACAA	part of a module for light response
PpPUB18	AE-box	AGAAACAA	part of a module for light response
PpPUB18	Gap-box	CAAATGAA(A/G)A	part of a light responsive element
PpPUB18	ARE	AAACCA	cis-acting regulatory element essential for the anaerobic induction
PpPUB18	ARE	AAACCA	cis-acting regulatory element essential for the anaerobic induction
PpPUB18	ARE	AAACCA	cis-acting regulatory element essential for the anaerobic induction
PpPUB18	ARE	AAACCA	cis-acting regulatory element essential for the anaerobic induction
PpPUB18	ARE	AAACCA	cis-acting regulatory element essential for the anaerobic induction
PpPUB18	ARE	AAACCA	cis-acting regulatory element essential for the anaerobic induction
PpPUB18	ARE	AAACCA	cis-acting regulatory element essential for the anaerobic induction
PpPUB18	ARE	AAACCA	cis-acting regulatory element essential for the anaerobic induction
PpPUB18	GT1-motif	GGTTAAT	light responsive element
PpPUB18	GT1-motif	GGTTAA	light responsive element
PpPUB18	GT1-motif	GGTTAA	light responsive element
PpPUB18	GT1-motif	GGTTAA	light responsive element
PpPUB18	GT1-motif	GGTTAA	light responsive element
PpPUB18	P-box	CCTTTTG	light responsive element
PpPUB18	P-box	CCTTTTG	gibberellin-responsive element
PpPUB18	TC-rich repeats	GTTTTCTTAC	cis-acting element involved in defense and stress responsiveness
PpPUB18	TC-rich repeats	ATTCTCTAAC	cis-acting element involved in defense and stress responsiveness
PpPUB18	MRE	AACCTAA	MYB binding site involved in light responsiveness
PpPUB18	LTR	CCGAAA	cis-acting element involved in low-temperature responsiveness
PpPUB18	LTR	CCGAAA	cis-acting element involved in low-temperature responsiveness
PpPUB18	G-box	CACGTC	cis-acting regulatory element involved in light responsiveness
PpPUB18	G-box	CACGAC	cis-acting regulatory element involved in light responsiveness
PpPUB18	G-box	TACGTG	cis-acting regulatory element involved in light responsiveness
PpPUB18	G-box	TACGTG	cis-acting regulatory element involved in light responsiveness
PpPUB18	ABRE	ACGTG	cis-acting element involved in the abscisic acid responsiveness
PpPUB18	ABRE	ACGTG	cis-acting element involved in the abscisic acid responsiveness
PpPUB18	ABRE	ACGTG	cis-acting element involved in the abscisic acid responsiveness
PpPUB18	CAT-box	GCCACT	cis-acting regulatory element related to meristem expression
PpPUB18	CAT-box	GCCACT	cis-acting regulatory element related to meristem expression
PpPUB18	MBS	CAACTG	MYB binding site involved in drought-inducibility
PpPUB18	MBS	CAACTG	MYB binding site involved in drought-inducibility
PpPUB18	MBS	CAACTG	MYB binding site involved in drought-inducibility
PpPUB18	TGACG-motif	TGACG	cis-acting regulatory element involved in the MeJA-responsiveness
PpPUB18	TGACG-motif	TGACG	cis-acting regulatory element involved in the MeJA-responsiveness
PpPUB18	TGACG-motif	TGACG	cis-acting regulatory element involved in the MeJA-responsiveness
PpPUB18	TGACG-motif	TGACG	cis-acting regulatory element involved in the MeJA-responsiveness
PpPUB18	TGACG-motif	TGACG	cis-acting regulatory element involved in the MeJA-responsiveness
PpPUB18	TGACG-motif	TGACG	cis-acting regulatory element involved in the MeJA-responsiveness
PpPUB18	TGACG-motif	TGACG	cis-acting regulatory element involved in the MeJA-responsiveness
PpPUB18	I-box	gGATAAGGTG	part of a light responsive element
PpPUB18	I-box	AGATAAGG	part of a light responsive element
PpPUB18	GCN4_motif	TGAGTCA	cis-regulatory element involved in endosperm expression
PpPUB18	O2-site	GATGATGTGG	cis-acting regulatory element involved in zein metabolism regulation
PpPUB18	O2-site	GATGACATGG	cis-acting regulatory element involved in zein metabolism regulation
PpPUB18	Box 4	ATTAAT	part of a conserved DNA module involved in light responsiveness
PpPUB18	Box 4	ATTAAT	part of a conserved DNA module involved in light responsiveness
PpPUB18	Box 4	ATTAAT	part of a conserved DNA module involved in light responsiveness
PpPUB18	Box 4	ATTAAT	part of a conserved DNA module involved in light responsiveness
PpPUB18	Box 4	ATTAAT	part of a conserved DNA module involved in light responsiveness
PpPUB18	GARE-motif	TCTGTTG	gibberellin-responsive element
PpPUB18	GARE-motif	TCTGTTG	gibberellin-responsive element
PpPUB18	TCT-motif	TCTTAC	part of a light responsive element
PpPUB18	TCT-motif	TCTTAC	part of a light responsive element
PpPUB18	HD-Zip 1	CAAT(A/T)ATTG	element involved in differentiation of the palisade mesophyll cells
PpPUB19	CGTCA-motif	CGTCA	cis-acting regulatory element involved in the MeJA-responsiveness
PpPUB19	CGTCA-motif	CGTCA	cis-acting regulatory element involved in the MeJA-responsiveness
PpPUB19	CGTCA-motif	CGTCA	cis-acting regulatory element involved in the MeJA-responsiveness
PpPUB19	CGTCA-motif	CGTCA	cis-acting regulatory element involved in the MeJA-responsiveness
PpPUB19	CGTCA-motif	CGTCA	cis-acting regulatory element involved in the MeJA-responsiveness
PpPUB19	CGTCA-motif	CGTCA	cis-acting regulatory element involved in the MeJA-responsiveness
PpPUB19	G-box	CACGAC	cis-acting regulatory element involved in light responsiveness
PpPUB19	P-box	CCTTTTG	gibberellin-responsive element
PpPUB19	TC-rich repeats	ATTCTCTAAC	cis-acting element involved in defense and stress responsiveness
PpPUB19	TC-rich repeats	ATTCTCTAAC	cis-acting element involved in defense and stress responsiveness
PpPUB19	O2-site	GATGATGTGG	cis-acting regulatory element involved in zein metabolism regulation
PpPUB19	GATA-motif	AAGGATAAGG	part of a light responsive element
PpPUB19	GT1-motif	GGTTAA	light responsive element
PpPUB19	C	CAACGG	MYBHv1 binding site
PpPUB19	MBS	CAACTG	MYB binding site involved in drought-inducibility
PpPUB19	TCCC-motif	TCTCCCT	part of a light responsive element
PpPUB19	MRE	AACCTAA	MYB binding site involved in light responsiveness
PpPUB19	TGACG-motif	TGACG	cis-acting regulatory element involved in the MeJA-responsiveness
PpPUB19	TGACG-motif	TGACG	cis-acting regulatory element involved in the MeJA-responsiveness
PpPUB19	TGACG-motif	TGACG	cis-acting regulatory element involved in the MeJA-responsiveness
PpPUB19	TGACG-motif	TGACG	cis-acting regulatory element involved in the MeJA-responsiveness
PpPUB19	TGACG-motif	TGACG	cis-acting regulatory element involved in the MeJA-responsiveness
PpPUB19	TGACG-motif	TGACG	cis-acting regulatory element involved in the MeJA-responsiveness
PpPUB19	TATC-box	TATCCCA	cis-acting element involved in gibberellin-responsiveness
PpPUB19	TATC-box	TATCCCA	cis-acting element involved in gibberellin-responsiveness
PpPUB19	TGA-element	AACGAC	auxin-responsive element
PpPUB19	TGA-element	AACGAC	auxin-responsive element
PpPUB19	LTR	CCGAAA	cis-acting element involved in low-temperature responsiveness
PpPUB19	LTR	CCGAAA	cis-acting element involved in low-temperature responsiveness
PpPUB19	circadian	CAAAGATATC	cis-acting regulatory element involved in circadian control
PpPUB19	chs-CMA1a	TTACTTAA	part of a light responsive element
PpPUB19	ARE	AAACCA	cis-acting regulatory element essential for the anaerobic induction
PpPUB19	ARE	AAACCA	cis-acting regulatory element essential for the anaerobic induction
PpPUB19	ARE	AAACCA	cis-acting regulatory element essential for the anaerobic induction
PpPUB19	ARE	AAACCA	cis-acting regulatory element essential for the anaerobic induction
PpPUB19	ARE	AAACCA	cis-acting regulatory element essential for the anaerobic induction
PpPUB19	TCA-element	CCATCTTTTT	cis-acting element involved in salicylic acid responsiveness
PpPUB20	Sp1	GGGCGG	light responsive element
PpPUB20	TGACG-motif	TGACG	cis-acting regulatory element involved in the MeJA-responsiveness
PpPUB20	TGACG-motif	TGACG	cis-acting regulatory element involved in the MeJA-responsiveness
PpPUB20	TGACG-motif	TGACG	cis-acting regulatory element involved in the MeJA-responsiveness
PpPUB20	TGACG-motif	TGACG	cis-acting regulatory element involved in the MeJA-responsiveness
PpPUB20	TGACG-motif	TGACG	cis-acting regulatory element involved in the MeJA-responsiveness
PpPUB20	TGACG-motif	TGACG	cis-acting regulatory element involved in the MeJA-responsiveness
PpPUB20	TGACG-motif	TGACG	cis-acting regulatory element involved in the MeJA-responsiveness
PpPUB20	ABRE	ACGTG	cis-acting element involved in the abscisic acid responsiveness
PpPUB20	ABRE	ACGTG	cis-acting element involved in the abscisic acid responsiveness
PpPUB20	ABRE	ACGTG	cis-acting element involved in the abscisic acid responsiveness
PpPUB20	ABRE	CACGTG	cis-acting element involved in the abscisic acid responsiveness
PpPUB20	ABRE	ACGTG	cis-acting element involved in the abscisic acid responsiveness
PpPUB20	ABRE	CACGTG	cis-acting element involved in the abscisic acid responsiveness
PpPUB20	ABRE	ACGTG	cis-acting element involved in the abscisic acid responsiveness
PpPUB20	TGA-element	AACGAC	auxin-responsive element
PpPUB20	TCA-element	CCATCTTTTT	cis-acting element involved in salicylic acid responsiveness
PpPUB20	ARE	AAACCA	cis-acting regulatory element essential for the anaerobic induction
PpPUB20	ARE	AAACCA	cis-acting regulatory element essential for the anaerobic induction
PpPUB20	G-box	CACGAC	cis-acting regulatory element involved in light responsiveness
PpPUB20	G-box	CACGTC	cis-acting regulatory element involved in light responsiveness
PpPUB20	G-box	CACGTC	cis-acting regulatory element involved in light responsiveness
PpPUB20	G-box	CACGTC	cis-acting regulatory element involved in light responsiveness
PpPUB20	G-box	CACGTG	cis-acting regulatory element involved in light responsiveness
PpPUB20	G-box	ACACGTGT	cis-acting regulatory element involved in light responsiveness
PpPUB20	G-box	CACGTG	cis-acting regulatory element involved in light responsiveness
PpPUB20	P-box	CCTTTTG	gibberellin-responsive element
PpPUB20	CGTCA-motif	CGTCA	cis-acting regulatory element involved in the MeJA-responsiveness
PpPUB20	CGTCA-motif	CGTCA	cis-acting regulatory element involved in the MeJA-responsiveness
PpPUB20	CGTCA-motif	CGTCA	cis-acting regulatory element involved in the MeJA-responsiveness
PpPUB20	CGTCA-motif	CGTCA	cis-acting regulatory element involved in the MeJA-responsiveness
PpPUB20	CGTCA-motif	CGTCA	cis-acting regulatory element involved in the MeJA-responsiveness
PpPUB20	CGTCA-motif	CGTCA	cis-acting regulatory element involved in the MeJA-responsiveness
PpPUB20	CGTCA-motif	CGTCA	cis-acting regulatory element involved in the MeJA-responsiveness
PpPUB20	TCT-motif	TCTTAC	part of a light responsive element
PpPUB20	GT1-motif	GGTTAAT	light responsive element
PpPUB20	CAT-box	GCCACT	cis-acting regulatory element related to meristem expression
PpPUB20	O2-site	GATGATGTGG	cis-acting regulatory element involved in zein metabolism regulation
PpPUB20	MBS	CAACTG	MYB binding site involved in drought-inducibility
PpPUB20	G-Box	CACGTG	cis-acting regulatory element involved in light responsiveness
PpPUB20	G-Box	CACGTG	cis-acting regulatory element involved in light responsiveness
PpPUB21	CGTCA-motif	CGTCA	cis-acting regulatory element involved in the MeJA-responsiveness
PpPUB21	CGTCA-motif	CGTCA	cis-acting regulatory element involved in the MeJA-responsiveness
PpPUB21	CGTCA-motif	CGTCA	cis-acting regulatory element involved in the MeJA-responsiveness
PpPUB21	CGTCA-motif	CGTCA	cis-acting regulatory element involved in the MeJA-responsiveness
PpPUB21	CGTCA-motif	CGTCA	cis-acting regulatory element involved in the MeJA-responsiveness
PpPUB21	TC-rich repeats	ATTCTCTAAC	cis-acting element involved in defense and stress responsiveness
PpPUB21	TC-rich repeats	ATTCTCTAAC	cis-acting element involved in defense and stress responsiveness
PpPUB21	GT1-motif	GGTTAAT	light responsive element
PpPUB21	GT1-motif	GGTTAA	light responsive element
PpPUB21	GT1-motif	GGTTAA	light responsive element
PpPUB21	GT1-motif	GGTTAA	light responsive element
PpPUB21	O2-site	GATGATGTGG	cis-acting regulatory element involved in zein metabolism regulation
PpPUB21	CAT-box	GCCACT	cis-acting regulatory element related to meristem expression
PpPUB21	CAT-box	GCCACT	cis-acting regulatory element related to meristem expression
PpPUB21	TCCC-motif	TCTCCCT	part of a light responsive element
PpPUB21	TCCC-motif	TCTCCCT	part of a light responsive element
PpPUB21	MBS	CAACTG	MYB binding site involved in drought-inducibility
PpPUB21	MBS	CAACTG	MYB binding site involved in drought-inducibility
PpPUB21	MBS	CAACTG	MYB binding site involved in drought-inducibility
PpPUB21	GARE-motif	TCTGTTG	gibberellin-responsive element
PpPUB21	G-Box	CACGTT	cis-acting regulatory element involved in light responsiveness
PpPUB21	TGACG-motif	TGACG	cis-acting regulatory element involved in the MeJA-responsiveness
PpPUB21	TGACG-motif	TGACG	cis-acting regulatory element involved in the MeJA-responsiveness
PpPUB21	TGACG-motif	TGACG	cis-acting regulatory element involved in the MeJA-responsiveness
PpPUB21	TGACG-motif	TGACG	cis-acting regulatory element involved in the MeJA-responsiveness
PpPUB21	TGACG-motif	TGACG	cis-acting regulatory element involved in the MeJA-responsiveness
PpPUB21	LTR	CCGAAA	cis-acting element involved in low-temperature responsiveness
PpPUB21	LTR	CCGAAA	cis-acting element involved in low-temperature responsiveness
PpPUB21	P-box	CCTTTTG	gibberellin-responsive element
PpPUB21	P-box	CCTTTTG	gibberellin-responsive element
PpPUB21	G-box	CACGAC	cis-acting regulatory element involved in light responsiveness
PpPUB21	G-box	TACGTG	cis-acting regulatory element involved in light responsiveness
PpPUB21	G-box	CACGTC	cis-acting regulatory element involved in light responsiveness
PpPUB21	C	CAACGG	MYBHv1 binding site
PpPUB21	ABRE	GCCGCGTGGC	cis-acting element involved in the abscisic acid responsiveness
PpPUB21	ABRE	ACGTG	cis-acting element involved in the abscisic acid responsiveness
PpPUB21	ABRE	ACGTG	cis-acting element involved in the abscisic acid responsiveness
PpPUB21	ABRE	ACGTG	cis-acting element involved in the abscisic acid responsiveness
PpPUB21	TCA-element	CCATCTTTTT	cis-acting element involved in salicylic acid responsiveness
PpPUB21	TCA-element	TCAGAAGAGG	cis-acting element involved in salicylic acid responsiveness
PpPUB22	P-box	CCTTTTG	gibberellin-responsive element
PpPUB22	LAMP-element	CTTTATCA	part of a light responsive element
PpPUB22	G-box	CACGTC	cis-acting regulatory element involved in light responsiveness
PpPUB22	AE-box	AGAAACTT	part of a module for light response
PpPUB22	AE-box	AGAAACTT	part of a module for light response
PpPUB22	WUN-motif	AAATTTCCT	wound-responsive element
PpPUB22	C	CAACGG	MYBHv1 binding site
PpPUB22	chs-CMA2a	TCACTTGA	part of a light responsive element
PpPUB22	ABRE	ACGTG	cis-acting element involved in the abscisic acid responsiveness
PpPUB22	ABRE	ACGTG	cis-acting element involved in the abscisic acid responsiveness
PpPUB22	TGA-element	AACGAC	auxin-responsive element
PpPUB22	MSA-like	TCAAACGGT	cis-acting element involved in cell cycle regulation
PpPUB22	CGTCA-motif	CGTCA	cis-acting regulatory element involved in the MeJA-responsiveness
PpPUB22	CGTCA-motif	CGTCA	cis-acting regulatory element involved in the MeJA-responsiveness
PpPUB22	TC-rich repeats	ATTCTCTAAC	cis-acting element involved in defense and stress responsiveness
PpPUB22	TC-rich repeats	GTTTTCTTAC	cis-acting element involved in defense and stress responsiveness
PpPUB22	GATA-motif	GATAGGG	part of a light responsive element
PpPUB22	GATA-motif	GATAGGG	part of a light responsive element
PpPUB22	GT1-motif	GGTTAAT	light responsive element
PpPUB22	CAT-box	GCCACT	cis-acting regulatory element related to meristem expression
PpPUB22	CAT-box	GCCACT	cis-acting regulatory element related to meristem expression
PpPUB22	O2-site	GATGATGTGG	cis-acting regulatory element involved in zein metabolism regulation
PpPUB22	O2-site	GTTGACGTGA	cis-acting regulatory element involved in zein metabolism regulation
PpPUB22	O2-site	GATGA(C/T)(A/G)TG(A/G)	cis-acting regulatory element involved in zein metabolism regulation
PpPUB22	O2-site	GATGACATGG	cis-acting regulatory element involved in zein metabolism regulation
PpPUB22	MRE	AACCTAA	MYB binding site involved in light responsiveness
PpPUB22	TCCC-motif	TCTCCCT	part of a light responsive element
PpPUB22	MBS	CAACTG	MYB binding site involved in drought-inducibility
PpPUB22	MBS	CAACTG	MYB binding site involved in drought-inducibility
PpPUB22	G-Box	CACGTT	cis-acting regulatory element involved in light responsiveness
PpPUB22	GARE-motif	TCTGTTG	gibberellin-responsive element
PpPUB22	Sp1	GGGCGG	light responsive element
PpPUB22	TGACG-motif	TGACG	cis-acting regulatory element involved in the MeJA-responsiveness
PpPUB22	TGACG-motif	TGACG	cis-acting regulatory element involved in the MeJA-responsiveness
PpPUB22	AAAC-motif	CAATCAAAACCT	light responsive element
PpPUB22	LTR	CCGAAA	cis-acting element involved in low-temperature responsiveness
PpPUB22	LTR	CCGAAA	cis-acting element involved in low-temperature responsiveness
PpPUB22	ARE	AAACCA	cis-acting regulatory element essential for the anaerobic induction
PpPUB22	ARE	AAACCA	cis-acting regulatory element essential for the anaerobic induction
PpPUB23	TC-rich repeats	GTTTTCTTAC	cis-acting element involved in defense and stress responsiveness
PpPUB23	P-box	CCTTTTG	gibberellin-responsive element
PpPUB23	G-box	TGACACGTGGCTCT	cis-acting regulatory element involved in light responsiveness
PpPUB23	G-box	ACACGTGGC	cis-acting regulatory element involved in light responsiveness
PpPUB23	G-box	CACGTG	cis-acting regulatory element involved in light responsiveness
PpPUB23	CGTCA-motif	CGTCA	cis-acting regulatory element involved in the MeJA-responsiveness
PpPUB23	CGTCA-motif	CGTCA	cis-acting regulatory element involved in the MeJA-responsiveness
PpPUB23	CGTCA-motif	CGTCA	cis-acting regulatory element involved in the MeJA-responsiveness
PpPUB23	MRE	AACCTAA	MYB binding site involved in light responsiveness
PpPUB23	TCCC-motif	TCTCCCT	part of a light responsive element
PpPUB23	MBS	CAACTG	MYB binding site involved in drought-inducibility
PpPUB23	MBS	CAACTG	MYB binding site involved in drought-inducibility
PpPUB23	C	CAACGG	MYBHv1 binding site
PpPUB23	G-Box	CACGTG	cis-acting regulatory element involved in light responsiveness
PpPUB23	G-Box	CACGTT	cis-acting regulatory element involved in light responsiveness
PpPUB23	GT1-motif	GGTTAAT	light responsive element
PpPUB23	TCT-motif	TCTTAC	part of a light responsive element
PpPUB23	O2-site	GTTGACGTGA	cis-acting regulatory element involved in zein metabolism regulation
PpPUB23	AE-box	AGAAACTT	part of a module for light response
PpPUB23	Sp1	GGGCGG	light responsive element
PpPUB23	GCN4_motif	TGAGTCA	cis-regulatory element involved in endosperm expression
PpPUB23	MBSI	TTTTTACGGTTA	MYB binding site involved in flavonoid biosynthetic genes regulation
PpPUB23	TGACG-motif	TGACG	cis-acting regulatory element involved in the MeJA-responsiveness
PpPUB23	TGACG-motif	TGACG	cis-acting regulatory element involved in the MeJA-responsiveness
PpPUB23	TGACG-motif	TGACG	cis-acting regulatory element involved in the MeJA-responsiveness
PpPUB23	ARE	AAACCA	cis-acting regulatory element essential for the anaerobic induction
PpPUB23	ARE	AAACCA	cis-acting regulatory element essential for the anaerobic induction
PpPUB23	ARE	AAACCA	cis-acting regulatory element essential for the anaerobic induction
PpPUB23	ARE	AAACCA	cis-acting regulatory element essential for the anaerobic induction
PpPUB23	ARE	AAACCA	cis-acting regulatory element essential for the anaerobic induction
PpPUB23	ARE	AAACCA	cis-acting regulatory element essential for the anaerobic induction
PpPUB23	ARE	AAACCA	cis-acting regulatory element essential for the anaerobic induction
PpPUB23	ABRE	GCAACGTGTC	cis-acting element involved in the abscisic acid responsiveness
PpPUB23	ABRE	CACGTG	cis-acting element involved in the abscisic acid responsiveness
PpPUB23	ABRE	ACGTG	cis-acting element involved in the abscisic acid responsiveness
PpPUB23	ABRE	CGCACGTGTC	cis-acting element involved in the abscisic acid responsiveness
PpPUB23	ABRE	ACGTG	cis-acting element involved in the abscisic acid responsiveness
PpPUB24	TCA-element	CCATCTTTTT	cis-acting element involved in salicylic acid responsiveness
PpPUB24	TCA-element	TCAGAAGAGG	cis-acting element involved in salicylic acid responsiveness
PpPUB24	TCA-element	CCATCTTTTT	cis-acting element involved in salicylic acid responsiveness
PpPUB24	I-box	gGATAAGGTG	part of a light responsive element
PpPUB24	ABRE	ACGTG	cis-acting element involved in the abscisic acid responsiveness
PpPUB24	ABRE	TACGGTC	cis-acting element involved in the abscisic acid responsiveness
PpPUB24	ABRE	ACGTG	cis-acting element involved in the abscisic acid responsiveness
PpPUB24	GCN4_motif	TGAGTCA	cis-regulatory element involved in endosperm expression
PpPUB24	G-box	TACGTG	cis-acting regulatory element involved in light responsiveness
PpPUB24	G-box	CACGAC	cis-acting regulatory element involved in light responsiveness
PpPUB24	ARE	AAACCA	cis-acting regulatory element essential for the anaerobic induction
PpPUB24	ARE	AAACCA	cis-acting regulatory element essential for the anaerobic induction
PpPUB24	ARE	AAACCA	cis-acting regulatory element essential for the anaerobic induction
PpPUB24	GC-motif	CCCCCG	enhancer-like element involved in anoxic specific inducibility
PpPUB24	Sp1	GGGCGG	light responsive element
PpPUB24	Sp1	GGGCGG	light responsive element
PpPUB24	Sp1	GGGCGG	light responsive element
PpPUB24	Sp1	GGGCGG	light responsive element
PpPUB24	TGACG-motif	TGACG	cis-acting regulatory element involved in the MeJA-responsiveness
PpPUB24	TGACG-motif	TGACG	cis-acting regulatory element involved in the MeJA-responsiveness
PpPUB24	TCCC-motif	TCTCCCT	part of a light responsive element
PpPUB24	TCCC-motif	TCTCCCT	part of a light responsive element
PpPUB24	TCCC-motif	TCTCCCT	part of a light responsive element
PpPUB24	MRE	AACCTAA	MYB binding site involved in light responsiveness
PpPUB24	MBS	CAACTG	MYB binding site involved in drought-inducibility
PpPUB24	G-Box	CACGTT	cis-acting regulatory element involved in light responsiveness
PpPUB24	GATA-motif	GATAGGG	part of a light responsive element
PpPUB24	GT1-motif	GGTTAA	light responsive element
PpPUB24	GT1-motif	GGTTAA	light responsive element
PpPUB24	CAT-box	GCCACT	cis-acting regulatory element related to meristem expression
PpPUB24	O2-site	GATGACATGG	cis-acting regulatory element involved in zein metabolism regulation
PpPUB24	CGTCA-motif	CGTCA	cis-acting regulatory element involved in the MeJA-responsiveness
PpPUB24	CGTCA-motif	CGTCA	cis-acting regulatory element involved in the MeJA-responsiveness
PpPUB25	GCN4_motif	TGAGTCA	cis-regulatory element involved in endosperm expression
PpPUB25	TCA-element	CCATCTTTTT	cis-acting element involved in salicylic acid responsiveness
PpPUB25	TCA-element	TCAGAAGAGG	cis-acting element involved in salicylic acid responsiveness
PpPUB25	I-box	cCATATCCAAT	part of a light responsive element
PpPUB25	ABRE	CACGTG	cis-acting element involved in the abscisic acid responsiveness
PpPUB25	ABRE	ACGTG	cis-acting element involved in the abscisic acid responsiveness
PpPUB25	ABRE	ACGTG	cis-acting element involved in the abscisic acid responsiveness
PpPUB25	ABRE	GACACGTGGC	cis-acting element involved in the abscisic acid responsiveness
PpPUB25	ABRE	CACGTG	cis-acting element involved in the abscisic acid responsiveness
PpPUB25	ABRE	ACGTG	cis-acting element involved in the abscisic acid responsiveness
PpPUB25	ABRE	ACGTG	cis-acting element involved in the abscisic acid responsiveness
PpPUB25	ABRE	CGCACGTGTC	cis-acting element involved in the abscisic acid responsiveness
PpPUB25	ABRE	CACGTG	cis-acting element involved in the abscisic acid responsiveness
PpPUB25	ABRE	ACGTG	cis-acting element involved in the abscisic acid responsiveness
PpPUB25	ABRE	ACGTG	cis-acting element involved in the abscisic acid responsiveness
PpPUB25	ABRE	GACACGTGGC	cis-acting element involved in the abscisic acid responsiveness
PpPUB25	ABRE	CACGTG	cis-acting element involved in the abscisic acid responsiveness
PpPUB25	ABRE	ACGTG	cis-acting element involved in the abscisic acid responsiveness
PpPUB25	ABRE	ACGTG	cis-acting element involved in the abscisic acid responsiveness
PpPUB25	ABRE	CGCACGTGTC	cis-acting element involved in the abscisic acid responsiveness
PpPUB25	ABRE	CACGTG	cis-acting element involved in the abscisic acid responsiveness
PpPUB25	ABRE	ACGTG	cis-acting element involved in the abscisic acid responsiveness
PpPUB25	ABRE	GACACGTGGC	cis-acting element involved in the abscisic acid responsiveness
PpPUB25	ABRE	ACGTG	cis-acting element involved in the abscisic acid responsiveness
PpPUB25	ABRE	ACGTG	cis-acting element involved in the abscisic acid responsiveness
PpPUB25	ABRE	CACGTG	cis-acting element involved in the abscisic acid responsiveness
PpPUB25	ABRE	ACGTG	cis-acting element involved in the abscisic acid responsiveness
PpPUB25	TGA-element	AACGAC	auxin-responsive element
PpPUB25	TGA-element	AACGAC	auxin-responsive element
PpPUB25	TGA-element	AACGAC	auxin-responsive element
PpPUB25	P-box	CCTTTTG	gibberellin-responsive element
PpPUB25	P-box	CCTTTTG	gibberellin-responsive element
PpPUB25	G-box	CACGTG	cis-acting regulatory element involved in light responsiveness
PpPUB25	G-box	GCCACGTGGA	cis-acting regulatory element involved in light responsiveness
PpPUB25	G-box	TACGTG	cis-acting regulatory element involved in light responsiveness
PpPUB25	G-box	CACGTG	cis-acting regulatory element involved in light responsiveness
PpPUB25	G-box	TACGTG	cis-acting regulatory element involved in light responsiveness
PpPUB25	G-box	ACACGTGT	cis-acting regulatory element involved in light responsiveness
PpPUB25	G-box	CACGTG	cis-acting regulatory element involved in light responsiveness
PpPUB25	G-box	TAACACGTAG	cis-acting regulatory element involved in light responsiveness
PpPUB25	G-box	CACGTC	cis-acting regulatory element involved in light responsiveness
PpPUB25	G-box	GCCACGTGGA	cis-acting regulatory element involved in light responsiveness
PpPUB25	G-box	CACGTG	cis-acting regulatory element involved in light responsiveness
PpPUB25	G-box	TACGTG	cis-acting regulatory element involved in light responsiveness
PpPUB25	G-box	CACGTG	cis-acting regulatory element involved in light responsiveness
PpPUB25	G-box	CAGACGTGGCA	cis-acting regulatory element involved in light responsiveness
PpPUB25	G-box	CACGTC	cis-acting regulatory element involved in light responsiveness
PpPUB25	G-box	TCCACGTGGCATT	cis-acting regulatory element involved in light responsiveness
PpPUB25	G-box	GCCACGTGGA	cis-acting regulatory element involved in light responsiveness
PpPUB25	G-box	CACGTG	cis-acting regulatory element involved in light responsiveness
PpPUB25	ACE	GACACGTATG	cis-acting element involved in light responsiveness
PpPUB25	C	CAACGG	MYBHv1 binding site
PpPUB25	Gap-box	CAAATGAA(A/G)A	part of a light responsive element
PpPUB25	Sp1	GGGCGG	light responsive element
PpPUB25	TGACG-motif	TGACG	cis-acting regulatory element involved in the MeJA-responsiveness
PpPUB25	TGACG-motif	TGACG	cis-acting regulatory element involved in the MeJA-responsiveness
PpPUB25	TGACG-motif	TGACG	cis-acting regulatory element involved in the MeJA-responsiveness
PpPUB25	ARE	AAACCA	cis-acting regulatory element essential for the anaerobic induction
PpPUB25	ARE	AAACCA	cis-acting regulatory element essential for the anaerobic induction
PpPUB25	ARE	AAACCA	cis-acting regulatory element essential for the anaerobic induction
PpPUB25	ARE	AAACCA	cis-acting regulatory element essential for the anaerobic induction
PpPUB25	LTR	CCGAAA	cis-acting element involved in low-temperature responsiveness
PpPUB25	LTR	CCGAAA	cis-acting element involved in low-temperature responsiveness
PpPUB25	LTR	CCGAAA	cis-acting element involved in low-temperature responsiveness
PpPUB25	CGTCA-motif	CGTCA	cis-acting regulatory element involved in the MeJA-responsiveness
PpPUB25	CGTCA-motif	CGTCA	cis-acting regulatory element involved in the MeJA-responsiveness
PpPUB25	CGTCA-motif	CGTCA	cis-acting regulatory element involved in the MeJA-responsiveness
PpPUB25	TCCC-motif	TCTCCCT	part of a light responsive element
PpPUB25	MBS	CAACTG	MYB binding site involved in drought-inducibility
PpPUB25	G-Box	CACGTG	cis-acting regulatory element involved in light responsiveness
PpPUB25	G-Box	CACGTG	cis-acting regulatory element involved in light responsiveness
PpPUB25	G-Box	CACGTG	cis-acting regulatory element involved in light responsiveness
PpPUB25	G-Box	CACGTG	cis-acting regulatory element involved in light responsiveness
PpPUB25	G-Box	CACGTG	cis-acting regulatory element involved in light responsiveness
PpPUB25	G-Box	CACGTT	cis-acting regulatory element involved in light responsiveness
PpPUB25	G-Box	CACGTG	cis-acting regulatory element involved in light responsiveness
PpPUB25	GARE-motif	TCTGTTG	gibberellin-responsive element
PpPUB25	GATA-motif	AAGATAAGATT	part of a light responsive element
PpPUB25	GT1-motif	GGTTAA	light responsive element
PpPUB25	GT1-motif	GGTTAA	light responsive element
PpPUB25	TCT-motif	TCTTAC	part of a light responsive element
PpPUB25	CAT-box	GCCACT	cis-acting regulatory element related to meristem expression
PpPUB26	AT-rich sequence	TAAAATACT	element for maximal elicitor-mediated activation (2copies)
PpPUB26	AE-box	AGAAACAA	part of a module for light response
PpPUB26	AE-box	AGAAACTT	part of a module for light response
PpPUB26	P-box	CCTTTTG	gibberellin-responsive element
PpPUB26	P-box	CCTTTTG	gibberellin-responsive element
PpPUB26	G-box	CACGTC	cis-acting regulatory element involved in light responsiveness
PpPUB26	G-box	GCCACGTGGA	cis-acting regulatory element involved in light responsiveness
PpPUB26	G-box	CACGTG	cis-acting regulatory element involved in light responsiveness
PpPUB26	G-box	CACGAC	cis-acting regulatory element involved in light responsiveness
PpPUB26	G-box	CACGTC	cis-acting regulatory element involved in light responsiveness
PpPUB26	TCA-element	TCAGAAGAGG	cis-acting element involved in salicylic acid responsiveness
PpPUB26	ABRE	ACGTG	cis-acting element involved in the abscisic acid responsiveness
PpPUB26	ABRE	GCCGCGTGGC	cis-acting element involved in the abscisic acid responsiveness
PpPUB26	ABRE	CACGTG	cis-acting element involved in the abscisic acid responsiveness
PpPUB26	ABRE	ACGTG	cis-acting element involved in the abscisic acid responsiveness
PpPUB26	ABRE	ACGTG	cis-acting element involved in the abscisic acid responsiveness
PpPUB26	circadian	CAAAGATATC	cis-acting regulatory element involved in circadian control
PpPUB26	circadian	CAAAGATATC	cis-acting regulatory element involved in circadian control
PpPUB26	TGA-element	AACGAC	auxin-responsive element
PpPUB26	TGA-element	AACGAC	auxin-responsive element
PpPUB26	Box II	CCACGTGGC	part of a light responsive element
PpPUB26	Box II	CCACGTGGC	part of a light responsive element
PpPUB26	TCCC-motif	TCTCCCT	part of a light responsive element
PpPUB26	MBS	CAACTG	MYB binding site involved in drought-inducibility
PpPUB26	G-Box	CACGTG	cis-acting regulatory element involved in light responsiveness
PpPUB26	GT1-motif	GGTTAA	light responsive element
PpPUB26	GT1-motif	GGTTAA	light responsive element
PpPUB26	GT1-motif	GGTTAA	light responsive element
PpPUB26	GT1-motif	GGTTAA	light responsive element
PpPUB26	GT1-motif	GGTTAAT	light responsive element
PpPUB26	GT1-motif	GGTTAAT	light responsive element
PpPUB26	CAT-box	GCCACT	cis-acting regulatory element related to meristem expression
PpPUB26	CAT-box	GCCACT	cis-acting regulatory element related to meristem expression
PpPUB26	O2-site	GATGATGTGG	cis-acting regulatory element involved in zein metabolism regulation
PpPUB26	O2-site	GATGA(C/T)(A/G)TG(A/G)	cis-acting regulatory element involved in zein metabolism regulation
PpPUB26	O2-site	GATGATGTGG	cis-acting regulatory element involved in zein metabolism regulation
PpPUB26	TC-rich repeats	ATTCTCTAAC	cis-acting element involved in defense and stress responsiveness
PpPUB26	CGTCA-motif	CGTCA	cis-acting regulatory element involved in the MeJA-responsiveness
PpPUB26	CGTCA-motif	CGTCA	cis-acting regulatory element involved in the MeJA-responsiveness
PpPUB26	ARE	AAACCA	cis-acting regulatory element essential for the anaerobic induction
PpPUB26	ARE	AAACCA	cis-acting regulatory element essential for the anaerobic induction
PpPUB26	ARE	AAACCA	cis-acting regulatory element essential for the anaerobic induction
PpPUB26	ARE	AAACCA	cis-acting regulatory element essential for the anaerobic induction
PpPUB26	ARE	AAACCA	cis-acting regulatory element essential for the anaerobic induction
PpPUB26	AAAC-motif	CAATCAAAACCT	light responsive element
PpPUB26	LTR	CCGAAA	cis-acting element involved in low-temperature responsiveness
PpPUB26	chs-CMA1a	TTACTTAA	part of a light responsive element
PpPUB26	Sp1	GGGCGG	light responsive element
PpPUB26	TGACG-motif	TGACG	cis-acting regulatory element involved in the MeJA-responsiveness
PpPUB26	TGACG-motif	TGACG	cis-acting regulatory element involved in the MeJA-responsiveness
PpPUB27	chs-CMA1a	TTACTTAA	part of a light responsive element
PpPUB27	LTR	CCGAAA	cis-acting element involved in low-temperature responsiveness
PpPUB27	ARE	AAACCA	cis-acting regulatory element essential for the anaerobic induction
PpPUB27	ARE	AAACCA	cis-acting regulatory element essential for the anaerobic induction
PpPUB27	ARE	AAACCA	cis-acting regulatory element essential for the anaerobic induction
PpPUB27	TGACG-motif	TGACG	cis-acting regulatory element involved in the MeJA-responsiveness
PpPUB27	CAT-box	GCCACT	cis-acting regulatory element related to meristem expression
PpPUB27	GT1-motif	GGTTAA	light responsive element
PpPUB27	GT1-motif	GGTTAA	light responsive element
PpPUB27	TCT-motif	TCTTAC	part of a light responsive element
PpPUB27	GATA-motif	GATAGGG	part of a light responsive element
PpPUB27	G-Box	CACGTT	cis-acting regulatory element involved in light responsiveness
PpPUB27	TCCC-motif	TCTCCCT	part of a light responsive element
PpPUB27	TCCC-motif	TCTCCCT	part of a light responsive element
PpPUB27	TCCC-motif	TCTCCCT	part of a light responsive element
PpPUB27	MRE	AACCTAA	MYB binding site involved in light responsiveness
PpPUB27	MBS	CAACTG	MYB binding site involved in drought-inducibility
PpPUB27	MBS	CAACTG	MYB binding site involved in drought-inducibility
PpPUB27	MBS	CAACTG	MYB binding site involved in drought-inducibility
PpPUB27	MBS	CAACTG	MYB binding site involved in drought-inducibility
PpPUB27	Box II	ACACGTTGT	part of a light responsive element
PpPUB27	CGTCA-motif	CGTCA	cis-acting regulatory element involved in the MeJA-responsiveness
PpPUB27	TC-rich repeats	ATTCTCTAAC	cis-acting element involved in defense and stress responsiveness
PpPUB27	TGA-element	AACGAC	auxin-responsive element
PpPUB27	TGA-element	AACGAC	auxin-responsive element
PpPUB27	circadian	CAAAGATATC	cis-acting regulatory element involved in circadian control
PpPUB27	ABRE	ACGTG	cis-acting element involved in the abscisic acid responsiveness
PpPUB27	I-box	AAGATAAGGCT	part of a light responsive element
PpPUB27	TCA-element	CCATCTTTTT	cis-acting element involved in salicylic acid responsiveness
PpPUB27	TCA-element	TCAGAAGAGG	cis-acting element involved in salicylic acid responsiveness
PpPUB27	Gap-box	CAAATGAA(A/G)A	part of a light responsive element
PpPUB27	AE-box	AGAAACAA	part of a module for light response
PpPUB27	C	CAACGG	MYBHv1 binding site
PpPUB27	P-box	CCTTTTG	gibberellin-responsive element
PpPUB27	P-box	CCTTTTG	gibberellin-responsive element
PpPUB27	P-box	CCTTTTG	gibberellin-responsive element
PpPUB28	G-Box	CACGTG	cis-acting regulatory element involved in light responsiveness
PpPUB28	G-Box	CACGTG	cis-acting regulatory element involved in light responsiveness
PpPUB28	G-Box	CACGTG	cis-acting regulatory element involved in light responsiveness
PpPUB28	Box II	CCACGTGGC	part of a light responsive element
PpPUB28	MBS	CAACTG	MYB binding site involved in drought-inducibility
PpPUB28	MBS	CAACTG	MYB binding site involved in drought-inducibility
PpPUB28	TCCC-motif	TCTCCCT	part of a light responsive element
PpPUB28	MRE	AACCTAA	MYB binding site involved in light responsiveness
PpPUB28	CAT-box	GCCACT	cis-acting regulatory element related to meristem expression
PpPUB28	O2-site	GATGATGTGG	cis-acting regulatory element involved in zein metabolism regulation
PpPUB28	GATA-motif	AAGGATAAGG	part of a light responsive element
PpPUB28	GATA-motif	AAGGATAAGG	part of a light responsive element
PpPUB28	TCT-motif	TCTTAC	part of a light responsive element
PpPUB28	GT1-motif	GGTTAA	light responsive element
PpPUB28	GT1-motif	GGTTAA	light responsive element
PpPUB28	TC-rich repeats	GTTTTCTTAC	cis-acting element involved in defense and stress responsiveness
PpPUB28	CGTCA-motif	CGTCA	cis-acting regulatory element involved in the MeJA-responsiveness
PpPUB28	CGTCA-motif	CGTCA	cis-acting regulatory element involved in the MeJA-responsiveness
PpPUB28	CGTCA-motif	CGTCA	cis-acting regulatory element involved in the MeJA-responsiveness
PpPUB28	CGTCA-motif	CGTCA	cis-acting regulatory element involved in the MeJA-responsiveness
PpPUB28	CGTCA-motif	CGTCA	cis-acting regulatory element involved in the MeJA-responsiveness
PpPUB28	CGTCA-motif	CGTCA	cis-acting regulatory element involved in the MeJA-responsiveness
PpPUB28	CGTCA-motif	CGTCA	cis-acting regulatory element involved in the MeJA-responsiveness
PpPUB28	ARE	AAACCA	cis-acting regulatory element essential for the anaerobic induction
PpPUB28	ARE	AAACCA	cis-acting regulatory element essential for the anaerobic induction
PpPUB28	ARE	AAACCA	cis-acting regulatory element essential for the anaerobic induction
PpPUB28	ARE	AAACCA	cis-acting regulatory element essential for the anaerobic induction
PpPUB28	ARE	AAACCA	cis-acting regulatory element essential for the anaerobic induction
PpPUB28	ARE	AAACCA	cis-acting regulatory element essential for the anaerobic induction
PpPUB28	ARE	AAACCA	cis-acting regulatory element essential for the anaerobic induction
PpPUB28	ARE	AAACCA	cis-acting regulatory element essential for the anaerobic induction
PpPUB28	LTR	CCGAAA	cis-acting element involved in low-temperature responsiveness
PpPUB28	LTR	CCGAAA	cis-acting element involved in low-temperature responsiveness
PpPUB28	LTR	CCGAAA	cis-acting element involved in low-temperature responsiveness
PpPUB28	LTR	CCGAAA	cis-acting element involved in low-temperature responsiveness
PpPUB28	LTR	CCGAAA	cis-acting element involved in low-temperature responsiveness
PpPUB28	GC-motif	CCCCCG	enhancer-like element involved in anoxic specific inducibility
PpPUB28	GC-motif	CCCCCG	enhancer-like element involved in anoxic specific inducibility
PpPUB28	TGACG-motif	TGACG	cis-acting regulatory element involved in the MeJA-responsiveness
PpPUB28	TGACG-motif	TGACG	cis-acting regulatory element involved in the MeJA-responsiveness
PpPUB28	TGACG-motif	TGACG	cis-acting regulatory element involved in the MeJA-responsiveness
PpPUB28	TGACG-motif	TGACG	cis-acting regulatory element involved in the MeJA-responsiveness
PpPUB28	TGACG-motif	TGACG	cis-acting regulatory element involved in the MeJA-responsiveness
PpPUB28	TGACG-motif	TGACG	cis-acting regulatory element involved in the MeJA-responsiveness
PpPUB28	TGACG-motif	TGACG	cis-acting regulatory element involved in the MeJA-responsiveness
PpPUB28	TATC-box	TATCCCA	cis-acting element involved in gibberellin-responsiveness
PpPUB28	Sp1	GGGCGG	light responsive element
PpPUB28	Sp1	GGGCGG	light responsive element
PpPUB28	G-box	CACGAC	cis-acting regulatory element involved in light responsiveness
PpPUB28	G-box	ACACGTGT	cis-acting regulatory element involved in light responsiveness
PpPUB28	G-box	CACGTG	cis-acting regulatory element involved in light responsiveness
PpPUB28	G-box	GCCACGTGGA	cis-acting regulatory element involved in light responsiveness
PpPUB28	G-box	CACGTG	cis-acting regulatory element involved in light responsiveness
PpPUB28	G-box	ACACGTGT	cis-acting regulatory element involved in light responsiveness
PpPUB28	G-box	CACGTG	cis-acting regulatory element involved in light responsiveness
PpPUB28	P-box	CCTTTTG	gibberellin-responsive element
PpPUB28	P-box	CCTTTTG	gibberellin-responsive element
PpPUB28	P-box	CCTTTTG	gibberellin-responsive element
PpPUB28	I-box	GATAAGGGT	part of a light responsive element
PpPUB28	TGA-element	AACGAC	auxin-responsive element
PpPUB28	TGA-element	AACGAC	auxin-responsive element
PpPUB28	TGA-element	AACGAC	auxin-responsive element
PpPUB28	TGA-element	AACGAC	auxin-responsive element
PpPUB28	TGA-element	AACGAC	auxin-responsive element
PpPUB28	TGA-element	AACGAC	auxin-responsive element
PpPUB28	ABRE	CACGTG	cis-acting element involved in the abscisic acid responsiveness
PpPUB28	ABRE	ACGTG	cis-acting element involved in the abscisic acid responsiveness
PpPUB28	ABRE	CACGTG	cis-acting element involved in the abscisic acid responsiveness
PpPUB28	ABRE	ACGTG	cis-acting element involved in the abscisic acid responsiveness
PpPUB28	ABRE	GACACGTGGC	cis-acting element involved in the abscisic acid responsiveness
PpPUB28	ABRE	CACGTG	cis-acting element involved in the abscisic acid responsiveness
PpPUB28	ABRE	ACGTG	cis-acting element involved in the abscisic acid responsiveness
PpPUB29	HD-Zip 1	CAAT(A/T)ATTG	element involved in differentiation of the palisade mesophyll cells
PpPUB29	TCCC-motif	TCTCCCT	part of a light responsive element
PpPUB29	MRE	AACCTAA	MYB binding site involved in light responsiveness
PpPUB29	MBS	CAACTG	MYB binding site involved in drought-inducibility
PpPUB29	MBS	CAACTG	MYB binding site involved in drought-inducibility
PpPUB29	MBS	CAACTG	MYB binding site involved in drought-inducibility
PpPUB29	MBS	CAACTG	MYB binding site involved in drought-inducibility
PpPUB29	MBS	CAACTG	MYB binding site involved in drought-inducibility
PpPUB29	MBS	CAACTG	MYB binding site involved in drought-inducibility
PpPUB29	MBS	CAACTG	MYB binding site involved in drought-inducibility
PpPUB29	AuxRR-core	GGTCCAT	cis-acting regulatory element involved in auxin responsiveness
PpPUB29	AuxRR-core	GGTCCAT	cis-acting regulatory element involved in auxin responsiveness
PpPUB29	AuxRR-core	GGTCCAT	cis-acting regulatory element involved in auxin responsiveness
PpPUB29	AuxRR-core	GGTCCAT	cis-acting regulatory element involved in auxin responsiveness
PpPUB29	GARE-motif	TCTGTTG	gibberellin-responsive element
PpPUB29	GARE-motif	TCTGTTG	gibberellin-responsive element
PpPUB29	GARE-motif	TCTGTTG	gibberellin-responsive element
PpPUB29	GATA-motif	AAGGATAAGG	part of a light responsive element
PpPUB29	TCT-motif	TCTTAC	part of a light responsive element
PpPUB29	TCT-motif	TCTTAC	part of a light responsive element
PpPUB29	TCT-motif	TCTTAC	part of a light responsive element
PpPUB29	CAT-box	GCCACT	cis-acting regulatory element related to meristem expression
PpPUB29	CAT-box	GCCACT	cis-acting regulatory element related to meristem expression
PpPUB29	O2-site	GTTGACGTGA	cis-acting regulatory element involved in zein metabolism regulation
PpPUB29	TC-rich repeats	GTTTTCTTAC	cis-acting element involved in defense and stress responsiveness
PpPUB29	CGTCA-motif	CGTCA	cis-acting regulatory element involved in the MeJA-responsiveness
PpPUB29	ARE	AAACCA	cis-acting regulatory element essential for the anaerobic induction
PpPUB29	ARE	AAACCA	cis-acting regulatory element essential for the anaerobic induction
PpPUB29	ARE	AAACCA	cis-acting regulatory element essential for the anaerobic induction
PpPUB29	ARE	AAACCA	cis-acting regulatory element essential for the anaerobic induction
PpPUB29	ARE	AAACCA	cis-acting regulatory element essential for the anaerobic induction
PpPUB29	ARE	AAACCA	cis-acting regulatory element essential for the anaerobic induction
PpPUB29	ARE	AAACCA	cis-acting regulatory element essential for the anaerobic induction
PpPUB29	C-box	ACGAGCACCGCC	cis-acting regulatory element involved in light responsiveness
PpPUB29	LTR	CCGAAA	cis-acting element involved in low-temperature responsiveness
PpPUB29	chs-CMA1a	TTACTTAA	part of a light responsive element
PpPUB29	TGACG-motif	TGACG	cis-acting regulatory element involved in the MeJA-responsiveness
PpPUB29	C	CAACGG	MYBHv1 binding site
PpPUB29	AE-box	AGAAACAA	part of a module for light response
PpPUB29	P-box	CCTTTTG	gibberellin-responsive element
PpPUB29	G-box	CACGAC	cis-acting regulatory element involved in light responsiveness
PpPUB29	TCA-element	CCATCTTTTT	cis-acting element involved in salicylic acid responsiveness
PpPUB29	TCA-element	CCATCTTTTT	cis-acting element involved in salicylic acid responsiveness
PpPUB29	TCA-element	CCATCTTTTT	cis-acting element involved in salicylic acid responsiveness
PpPUB29	chs-CMA2a	TCACTTGA	part of a light responsive element
PpPUB29	chs-CMA2a	TCACTTGA	part of a light responsive element
PpPUB29	circadian	CAAAGATATC	cis-acting regulatory element involved in circadian control
PpPUB29	circadian	CAAAGATATC	cis-acting regulatory element involved in circadian control
PpPUB29	TGA-element	AACGAC	auxin-responsive element
PpPUB29	GCN4_motif	TGAGTCA	cis-regulatory element involved in endosperm expression
PpPUB30	ABRE	ACGTG	cis-acting element involved in the abscisic acid responsiveness
PpPUB30	ABRE	ACGTG	cis-acting element involved in the abscisic acid responsiveness
PpPUB30	ABRE	AACCCGG	cis-acting element involved in the abscisic acid responsiveness
PpPUB30	ABRE	ACGTG	cis-acting element involved in the abscisic acid responsiveness
PpPUB30	G-box	CACGTC	cis-acting regulatory element involved in light responsiveness
PpPUB30	G-box	TAACACGTAG	cis-acting regulatory element involved in light responsiveness
PpPUB30	MSA-like	(T/C)C(T/C)AACGG(T/C)(T/C)A	cis-acting element involved in cell cycle regulation
PpPUB30	MSA-like	TCCAACGGT	cis-acting element involved in cell cycle regulation
PpPUB30	AAAC-motif	CAATCAAAACCT	light responsive element
PpPUB30	LTR	CCGAAA	cis-acting element involved in low-temperature responsiveness
PpPUB30	LTR	CCGAAA	cis-acting element involved in low-temperature responsiveness
PpPUB30	LTR	CCGAAA	cis-acting element involved in low-temperature responsiveness
PpPUB30	TC-rich repeats	ATTCTCTAAC	cis-acting element involved in defense and stress responsiveness
PpPUB30	TC-rich repeats	GTTTTCTTAC	cis-acting element involved in defense and stress responsiveness
PpPUB30	TC-rich repeats	GTTTTCTTAC	cis-acting element involved in defense and stress responsiveness
PpPUB30	MRE	AACCTAA	MYB binding site involved in light responsiveness
PpPUB30	MRE	AACCTAA	MYB binding site involved in light responsiveness
PpPUB30	GT1-motif	GGTTAAT	light responsive element
PpPUB30	GT1-motif	GGTTAA	light responsive element
PpPUB30	GT1-motif	GGTTAA	light responsive element
PpPUB30	ARE	AAACCA	cis-acting regulatory element essential for the anaerobic induction
PpPUB30	ARE	AAACCA	cis-acting regulatory element essential for the anaerobic induction
PpPUB30	ARE	AAACCA	cis-acting regulatory element essential for the anaerobic induction
PpPUB30	ARE	AAACCA	cis-acting regulatory element essential for the anaerobic induction
PpPUB30	Gap-box	CAAATGAA(A/G)A	part of a light responsive element
PpPUB30	Gap-box	CAAATGAA(A/G)A	part of a light responsive element
PpPUB30	TCA-element	CCATCTTTTT	cis-acting element involved in salicylic acid responsiveness
PpPUB30	TCA-element	CCATCTTTTT	cis-acting element involved in salicylic acid responsiveness
PpPUB30	TCA-element	TCAGAAGAGG	cis-acting element involved in salicylic acid responsiveness
PpPUB30	TCA-element	TCAGAAGAGG	cis-acting element involved in salicylic acid responsiveness
PpPUB30	AE-box	AGAAACAA	part of a module for light response
PpPUB30	CGTCA-motif	CGTCA	cis-acting regulatory element involved in the MeJA-responsiveness
PpPUB30	CGTCA-motif	CGTCA	cis-acting regulatory element involved in the MeJA-responsiveness
PpPUB30	CGTCA-motif	CGTCA	cis-acting regulatory element involved in the MeJA-responsiveness
PpPUB30	GA-motif	ATAGATAA	part of a light responsive element
PpPUB30	TGA-element	AACGAC	auxin-responsive element
PpPUB30	TCT-motif	TCTTAC	part of a light responsive element
PpPUB30	TCT-motif	TCTTAC	part of a light responsive element
PpPUB30	TCT-motif	TCTTAC	part of a light responsive element
PpPUB30	TCT-motif	TCTTAC	part of a light responsive element
PpPUB30	Box 4	ATTAAT	part of a conserved DNA module involved in light responsiveness
PpPUB30	Box 4	ATTAAT	part of a conserved DNA module involved in light responsiveness
PpPUB30	Box 4	ATTAAT	part of a conserved DNA module involved in light responsiveness
PpPUB30	Box 4	ATTAAT	part of a conserved DNA module involved in light responsiveness
PpPUB30	Box 4	ATTAAT	part of a conserved DNA module involved in light responsiveness
PpPUB30	Box 4	ATTAAT	part of a conserved DNA module involved in light responsiveness
PpPUB30	Box 4	ATTAAT	part of a conserved DNA module involved in light responsiveness
PpPUB30	GCN4_motif	TGAGTCA	cis-regulatory element involved in endosperm expression
PpPUB30	O2-site	GATGATGTGG	cis-acting regulatory element involved in zein metabolism regulation
PpPUB30	O2-site	GATGACATGG	cis-acting regulatory element involved in zein metabolism regulation
PpPUB30	I-box	AAGATAAGGCT	part of a light responsive element
PpPUB30	I-box	cCATATCCAAT	part of a light responsive element
PpPUB30	I-box	GATAAGGGT	part of a light responsive element
PpPUB30	I-box	AGATAAGG	part of a light responsive element
PpPUB30	I-box	TGATAATGT	part of a light responsive element
PpPUB30	Sp1	GGGCGG	light responsive element
PpPUB30	ATCT-motif	AATCTAATCC	part of a conserved DNA module involved in light responsiveness
PpPUB30	TGACG-motif	TGACG	cis-acting regulatory element involved in the MeJA-responsiveness
PpPUB30	TGACG-motif	TGACG	cis-acting regulatory element involved in the MeJA-responsiveness
PpPUB30	TGACG-motif	TGACG	cis-acting regulatory element involved in the MeJA-responsiveness
PpPUB30	MBS	CAACTG	MYB binding site involved in drought-inducibility
PpPUB30	MBS	CAACTG	MYB binding site involved in drought-inducibility
PpPUB30	MBS	CAACTG	MYB binding site involved in drought-inducibility
PpPUB30	MBS	CAACTG	MYB binding site involved in drought-inducibility
PpPUB30	MBS	CAACTG	MYB binding site involved in drought-inducibility
PpPUB30	MBS	CAACTG	MYB binding site involved in drought-inducibility
PpPUB30	G-Box	CACGTT	cis-acting regulatory element involved in light responsiveness
PpPUB30	G-Box	CACGTT	cis-acting regulatory element involved in light responsiveness
PpPUB30	TCCC-motif	TCTCCCT	part of a light responsive element
PpPUB30	TCCC-motif	TCTCCCT	part of a light responsive element
PpPUB30	CAT-box	GCCACT	cis-acting regulatory element related to meristem expression
PpPUB30	CAT-box	GCCACT	cis-acting regulatory element related to meristem expression
PpPUB30	3-AF1 binding site	TAAGAGAGGAA	light responsive element
PpPUB30	CCAAT-box	CAACGG	MYBHv1 binding site
PpPUB31	TCA-element	CCATCTTTTT	cis-acting element involved in salicylic acid responsiveness
PpPUB31	TCA-element	CCATCTTTTT	cis-acting element involved in salicylic acid responsiveness
PpPUB31	TGA-element	AACGAC	auxin-responsive element
PpPUB31	ABRE	ACGTG	cis-acting element involved in the abscisic acid responsiveness
PpPUB31	ABRE	ACGTG	cis-acting element involved in the abscisic acid responsiveness
PpPUB31	ABRE	CGCACGTGTC	cis-acting element involved in the abscisic acid responsiveness
PpPUB31	ABRE	CACGTG	cis-acting element involved in the abscisic acid responsiveness
PpPUB31	ABRE	ACGTG	cis-acting element involved in the abscisic acid responsiveness
PpPUB31	ABRE	ACGTG	cis-acting element involved in the abscisic acid responsiveness
PpPUB31	ABRE	CACGTG	cis-acting element involved in the abscisic acid responsiveness
PpPUB31	ABRE	ACGTG	cis-acting element involved in the abscisic acid responsiveness
PpPUB31	ABRE	TACGGTC	cis-acting element involved in the abscisic acid responsiveness
PpPUB31	4cl-CMA2b	TCTCACCAACCCCA	light responsive element
PpPUB31	GCN4_motif	TGAGTCA	cis-regulatory element involved in endosperm expression
PpPUB31	GCN4_motif	TGAGTCA	cis-regulatory element involved in endosperm expression
PpPUB31	C	CAACGG	MYBHv1 binding site
PpPUB31	C	CAACGG	MYBHv1 binding site
PpPUB31	P-box	CCTTTTG	gibberellin-responsive element
PpPUB31	P-box	CCTTTTG	gibberellin-responsive element
PpPUB31	G-box	CACGTG	cis-acting regulatory element involved in light responsiveness
PpPUB31	G-box	TACGTG	cis-acting regulatory element involved in light responsiveness
PpPUB31	G-box	CACGTG	cis-acting regulatory element involved in light responsiveness
PpPUB31	LAMP-element	CTTTATCA	part of a light responsive element
PpPUB31	ARE	AAACCA	cis-acting regulatory element essential for the anaerobic induction
PpPUB31	ARE	AAACCA	cis-acting regulatory element essential for the anaerobic induction
PpPUB31	ARE	AAACCA	cis-acting regulatory element essential for the anaerobic induction
PpPUB31	LTR	CCGAAA	cis-acting element involved in low-temperature responsiveness
PpPUB31	LTR	CCGAAA	cis-acting element involved in low-temperature responsiveness
PpPUB31	LTR	CCGAAA	cis-acting element involved in low-temperature responsiveness
PpPUB31	GC-motif	CCCCCG	enhancer-like element involved in anoxic specific inducibility
PpPUB31	AuxRR-core	GGTCCAT	cis-acting regulatory element involved in auxin responsiveness
PpPUB31	AuxRR-core	GGTCCAT	cis-acting regulatory element involved in auxin responsiveness
PpPUB31	GARE-motif	TCTGTTG	gibberellin-responsive element
PpPUB31	G-Box	CACGTT	cis-acting regulatory element involved in light responsiveness
PpPUB31	G-Box	CACGTT	cis-acting regulatory element involved in light responsiveness
PpPUB31	G-Box	CACGTG	cis-acting regulatory element involved in light responsiveness
PpPUB31	G-Box	CACGTG	cis-acting regulatory element involved in light responsiveness
PpPUB31	MRE	AACCTAA	MYB binding site involved in light responsiveness
PpPUB31	TCCC-motif	TCTCCCT	part of a light responsive element
PpPUB31	MBS	CAACTG	MYB binding site involved in drought-inducibility
PpPUB31	Box II	ACACGTTGT	part of a light responsive element
PpPUB31	CAT-box	GCCACT	cis-acting regulatory element related to meristem expression
PpPUB31	GATA-motif	AAGGATAAGG	part of a light responsive element
PpPUB31	3-AF1 binding site	TAAGAGAGGAA	light responsive element
PpPUB32	CGTCA-motif	CGTCA	cis-acting regulatory element involved in the MeJA-responsiveness
PpPUB32	CGTCA-motif	CGTCA	cis-acting regulatory element involved in the MeJA-responsiveness
PpPUB32	CGTCA-motif	CGTCA	cis-acting regulatory element involved in the MeJA-responsiveness
PpPUB32	AuxRE	TGTCTCAATAAG	part of an auxin-responsive element
PpPUB32	TC-rich repeats	ATTCTCTAAC	cis-acting element involved in defense and stress responsiveness
PpPUB32	GATA-motif	AAGATAAGATT	part of a light responsive element
PpPUB32	GATA-motif	AAGATAAGATT	part of a light responsive element
PpPUB32	GATA-motif	AAGATAAGATT	part of a light responsive element
PpPUB32	TCT-motif	TCTTAC	part of a light responsive element
PpPUB32	TCT-motif	TCTTAC	part of a light responsive element
PpPUB32	TCT-motif	TCTTAC	part of a light responsive element
PpPUB32	GT1-motif	GGTTAA	light responsive element
PpPUB32	GT1-motif	GGTTAA	light responsive element
PpPUB32	CAT-box	GCCACT	cis-acting regulatory element related to meristem expression
PpPUB32	CAT-box	GCCACT	cis-acting regulatory element related to meristem expression
PpPUB32	O2-site	GATGATGTGG	cis-acting regulatory element involved in zein metabolism regulation
PpPUB32	O2-site	GATGA(C/T)(A/G)TG(A/G)	cis-acting regulatory element involved in zein metabolism regulation
PpPUB32	O2-site	GATGACATGG	cis-acting regulatory element involved in zein metabolism regulation
PpPUB32	MBS	CAACTG	MYB binding site involved in drought-inducibility
PpPUB32	MBS	CAACTG	MYB binding site involved in drought-inducibility
PpPUB32	G-Box	CACGTG	cis-acting regulatory element involved in light responsiveness
PpPUB32	G-Box	CACGTT	cis-acting regulatory element involved in light responsiveness
PpPUB32	G-Box	CACGTT	cis-acting regulatory element involved in light responsiveness
PpPUB32	G-Box	CACGTG	cis-acting regulatory element involved in light responsiveness
PpPUB32	GARE-motif	TCTGTTG	gibberellin-responsive element
PpPUB32	AuxRR-core	GGTCCAT	cis-acting regulatory element involved in auxin responsiveness
PpPUB32	TGACG-motif	TGACG	cis-acting regulatory element involved in the MeJA-responsiveness
PpPUB32	TGACG-motif	TGACG	cis-acting regulatory element involved in the MeJA-responsiveness
PpPUB32	TGACG-motif	TGACG	cis-acting regulatory element involved in the MeJA-responsiveness
PpPUB32	LTR	CCGAAA	cis-acting element involved in low-temperature responsiveness
PpPUB32	ARE	AAACCA	cis-acting regulatory element essential for the anaerobic induction
PpPUB32	ARE	AAACCA	cis-acting regulatory element essential for the anaerobic induction
PpPUB32	ARE	AAACCA	cis-acting regulatory element essential for the anaerobic induction
PpPUB32	ARE	AAACCA	cis-acting regulatory element essential for the anaerobic induction
PpPUB32	ARE	AAACCA	cis-acting regulatory element essential for the anaerobic induction
PpPUB32	ARE	AAACCA	cis-acting regulatory element essential for the anaerobic induction
PpPUB32	G-box	ACACGTGT	cis-acting regulatory element involved in light responsiveness
PpPUB32	G-box	CACGTG	cis-acting regulatory element involved in light responsiveness
PpPUB32	G-box	TAAACGTG	cis-acting regulatory element involved in light responsiveness
PpPUB32	G-box	CACGAC	cis-acting regulatory element involved in light responsiveness
PpPUB32	G-box	CACGAC	cis-acting regulatory element involved in light responsiveness
PpPUB32	G-box	CACGTG	cis-acting regulatory element involved in light responsiveness
PpPUB32	CAG-motif	GAAAGGCAGAC	part of a light response element
PpPUB32	AE-box	AGAAACTT	part of a module for light response
PpPUB32	AE-box	AGAAACAA	part of a module for light response
PpPUB32	MBSI	aaaAaaC(G/C)GTTA	MYB binding site involved in flavonoid biosynthetic genes regulation
PpPUB32	ABRE	TACGGTC	cis-acting element involved in the abscisic acid responsiveness
PpPUB32	ABRE	CACGTG	cis-acting element involved in the abscisic acid responsiveness
PpPUB32	ABRE	ACGTG	cis-acting element involved in the abscisic acid responsiveness
PpPUB32	ABRE	ACGTG	cis-acting element involved in the abscisic acid responsiveness
PpPUB32	ABRE	ACGTG	cis-acting element involved in the abscisic acid responsiveness
PpPUB32	ABRE	AACCCGG	cis-acting element involved in the abscisic acid responsiveness
PpPUB32	ABRE	CACGTG	cis-acting element involved in the abscisic acid responsiveness
PpPUB32	ABRE	ACGTG	cis-acting element involved in the abscisic acid responsiveness
PpPUB32	TGA-element	AACGAC	auxin-responsive element
PpPUB32	TGA-element	AACGAC	auxin-responsive element
PpPUB32	TCA-element	CCATCTTTTT	cis-acting element involved in salicylic acid responsiveness
PpPUB32	TCA-element	CCATCTTTTT	cis-acting element involved in salicylic acid responsiveness
PpPUB32	I-box	cCATATCCAAT	part of a light responsive element
PpPUB33	TGACG-motif	TGACG	cis-acting regulatory element involved in the MeJA-responsiveness
PpPUB33	TGACG-motif	TGACG	cis-acting regulatory element involved in the MeJA-responsiveness
PpPUB33	ARE	AAACCA	cis-acting regulatory element essential for the anaerobic induction
PpPUB33	ARE	AAACCA	cis-acting regulatory element essential for the anaerobic induction
PpPUB33	ARE	AAACCA	cis-acting regulatory element essential for the anaerobic induction
PpPUB33	ARE	AAACCA	cis-acting regulatory element essential for the anaerobic induction
PpPUB33	ARE	AAACCA	cis-acting regulatory element essential for the anaerobic induction
PpPUB33	ARE	AAACCA	cis-acting regulatory element essential for the anaerobic induction
PpPUB33	ARE	AAACCA	cis-acting regulatory element essential for the anaerobic induction
PpPUB33	LTR	CCGAAA	cis-acting element involved in low-temperature responsiveness
PpPUB33	LTR	CCGAAA	cis-acting element involved in low-temperature responsiveness
PpPUB33	LTR	CCGAAA	cis-acting element involved in low-temperature responsiveness
PpPUB33	LTR	CCGAAA	cis-acting element involved in low-temperature responsiveness
PpPUB33	TC-rich repeats	ATTCTCTAAC	cis-acting element involved in defense and stress responsiveness
PpPUB33	TC-rich repeats	ATTCTCTAAC	cis-acting element involved in defense and stress responsiveness
PpPUB33	TC-rich repeats	ATTCTCTAAC	cis-acting element involved in defense and stress responsiveness
PpPUB33	3-AF1 binding site	TAAGAGAGGAA	light responsive element
PpPUB33	3-AF1 binding site	TAAGAGAGGAA	light responsive element
PpPUB33	CGTCA-motif	CGTCA	cis-acting regulatory element involved in the MeJA-responsiveness
PpPUB33	CGTCA-motif	CGTCA	cis-acting regulatory element involved in the MeJA-responsiveness
PpPUB33	TCCC-motif	TCTCCCT	part of a light responsive element
PpPUB33	TCCC-motif	TCTCCCT	part of a light responsive element
PpPUB33	TCCC-motif	TCTCCCT	part of a light responsive element
PpPUB33	TCCC-motif	TCTCCCT	part of a light responsive element
PpPUB33	MBS	CAACTG	MYB binding site involved in drought-inducibility
PpPUB33	MBS	CAACTG	MYB binding site involved in drought-inducibility
PpPUB33	AuxRR-core	GGTCCAT	cis-acting regulatory element involved in auxin responsiveness
PpPUB33	GARE-motif	TCTGTTG	gibberellin-responsive element
PpPUB33	GARE-motif	TCTGTTG	gibberellin-responsive element
PpPUB33	G-Box	CACGTT	cis-acting regulatory element involved in light responsiveness
PpPUB33	GT1-motif	GGTTAA	light responsive element
PpPUB33	GT1-motif	GGTTAAT	light responsive element
PpPUB33	TCT-motif	TCTTAC	part of a light responsive element
PpPUB33	TCT-motif	TCTTAC	part of a light responsive element
PpPUB33	GATA-motif	GATAGGA	part of a light responsive element
PpPUB33	O2-site	GATGACATGG	cis-acting regulatory element involved in zein metabolism regulation
PpPUB33	O2-site	GATGATGTGG	cis-acting regulatory element involved in zein metabolism regulation
PpPUB33	O2-site	GATGA(C/T)(A/G)TG(A/G)	cis-acting regulatory element involved in zein metabolism regulation
PpPUB33	O2-site	GATGATGTGG	cis-acting regulatory element involved in zein metabolism regulation
PpPUB33	O2-site	GATGACATGG	cis-acting regulatory element involved in zein metabolism regulation
PpPUB33	TCA-element	CCATCTTTTT	cis-acting element involved in salicylic acid responsiveness
PpPUB33	TCA-element	CCATCTTTTT	cis-acting element involved in salicylic acid responsiveness
PpPUB33	MSA-like	(T/C)C(T/C)AACGG(T/C)(T/C)A	cis-acting element involved in cell cycle regulation
PpPUB33	circadian	CAAAGATATC	cis-acting regulatory element involved in circadian control
PpPUB33	ABRE	ACGTG	cis-acting element involved in the abscisic acid responsiveness
PpPUB33	ABRE	ACGTG	cis-acting element involved in the abscisic acid responsiveness
PpPUB33	P-box	CCTTTTG	gibberellin-responsive element
PpPUB33	G-box	CACGAC	cis-acting regulatory element involved in light responsiveness
PpPUB33	G-box	CACGTC	cis-acting regulatory element involved in light responsiveness
PpPUB33	G-box	CACGAC	cis-acting regulatory element involved in light responsiveness
PpPUB33	GTGGC-motif	GATTCTGTGGC	part of a light responsive element
PpPUB33	C	CAACGG	MYBHv1 binding site
PpPUB33	Gap-box	CAAATGAA(A/G)A	part of a light responsive element
PpPUB33	AE-box	AGAAACAA	part of a module for light response
PpPUB33	AE-box	AGAAACTT	part of a module for light response
PpPUB33	AE-box	AGAAACTT	part of a module for light response
PpPUB33	AE-box	AGAAACAA	part of a module for light response
PpPUB34	TGA-element	AACGAC	auxin-responsive element
PpPUB34	ABRE	ACGTG	cis-acting element involved in the abscisic acid responsiveness
PpPUB34	ABRE	ACGTG	cis-acting element involved in the abscisic acid responsiveness
PpPUB34	ABRE	ACGTG	cis-acting element involved in the abscisic acid responsiveness
PpPUB34	ABRE	ACGTG	cis-acting element involved in the abscisic acid responsiveness
PpPUB34	ABRE	CACGTG	cis-acting element involved in the abscisic acid responsiveness
PpPUB34	ABRE	ACGTG	cis-acting element involved in the abscisic acid responsiveness
PpPUB34	ABRE	CACGTG	cis-acting element involved in the abscisic acid responsiveness
PpPUB34	ABRE	ACGTG	cis-acting element involved in the abscisic acid responsiveness
PpPUB34	P-box	CCTTTTG	gibberellin-responsive element
PpPUB34	G-box	TACGTG	cis-acting regulatory element involved in light responsiveness
PpPUB34	G-box	TACGTG	cis-acting regulatory element involved in light responsiveness
PpPUB34	G-box	CACGTG	cis-acting regulatory element involved in light responsiveness
PpPUB34	G-box	CACGTG	cis-acting regulatory element involved in light responsiveness
PpPUB34	C	CAACGG	MYBHv1 binding site
PpPUB34	AE-box	AGAAACAA	part of a module for light response
PpPUB34	GC-motif	CCCCCG	enhancer-like element involved in anoxic specific inducibility
PpPUB34	TGACG-motif	TGACG	cis-acting regulatory element involved in the MeJA-responsiveness
PpPUB34	TGACG-motif	TGACG	cis-acting regulatory element involved in the MeJA-responsiveness
PpPUB34	TGACG-motif	TGACG	cis-acting regulatory element involved in the MeJA-responsiveness
PpPUB34	TGACG-motif	TGACG	cis-acting regulatory element involved in the MeJA-responsiveness
PpPUB34	TGACG-motif	TGACG	cis-acting regulatory element involved in the MeJA-responsiveness
PpPUB34	TGACG-motif	TGACG	cis-acting regulatory element involved in the MeJA-responsiveness
PpPUB34	TGACG-motif	TGACG	cis-acting regulatory element involved in the MeJA-responsiveness
PpPUB34	TGACG-motif	TGACG	cis-acting regulatory element involved in the MeJA-responsiveness
PpPUB34	TGACG-motif	TGACG	cis-acting regulatory element involved in the MeJA-responsiveness
PpPUB34	TGACG-motif	TGACG	cis-acting regulatory element involved in the MeJA-responsiveness
PpPUB34	Sp1	GGGCGG	light responsive element
PpPUB34	LTR	CCGAAA	cis-acting element involved in low-temperature responsiveness
PpPUB34	CGTCA-motif	CGTCA	cis-acting regulatory element involved in the MeJA-responsiveness
PpPUB34	CGTCA-motif	CGTCA	cis-acting regulatory element involved in the MeJA-responsiveness
PpPUB34	CGTCA-motif	CGTCA	cis-acting regulatory element involved in the MeJA-responsiveness
PpPUB34	CGTCA-motif	CGTCA	cis-acting regulatory element involved in the MeJA-responsiveness
PpPUB34	CGTCA-motif	CGTCA	cis-acting regulatory element involved in the MeJA-responsiveness
PpPUB34	CGTCA-motif	CGTCA	cis-acting regulatory element involved in the MeJA-responsiveness
PpPUB34	CGTCA-motif	CGTCA	cis-acting regulatory element involved in the MeJA-responsiveness
PpPUB34	CGTCA-motif	CGTCA	cis-acting regulatory element involved in the MeJA-responsiveness
PpPUB34	CGTCA-motif	CGTCA	cis-acting regulatory element involved in the MeJA-responsiveness
PpPUB34	CGTCA-motif	CGTCA	cis-acting regulatory element involved in the MeJA-responsiveness
PpPUB34	AuxRR-core	GGTCCAT	cis-acting regulatory element involved in auxin responsiveness
PpPUB34	G-Box	CACGTT	cis-acting regulatory element involved in light responsiveness
PpPUB34	G-Box	CACGTT	cis-acting regulatory element involved in light responsiveness
PpPUB34	G-Box	CACGTG	cis-acting regulatory element involved in light responsiveness
PpPUB34	G-Box	CACGTG	cis-acting regulatory element involved in light responsiveness
PpPUB34	TCCC-motif	TCTCCCT	part of a light responsive element
PpPUB34	MBS	CAACTG	MYB binding site involved in drought-inducibility
PpPUB34	MBS	CAACTG	MYB binding site involved in drought-inducibility
PpPUB34	O2-site	GATGATGTGG	cis-acting regulatory element involved in zein metabolism regulation
PpPUB34	O2-site	GATGACATGG	cis-acting regulatory element involved in zein metabolism regulation
PpPUB34	CAT-box	GCCACT	cis-acting regulatory element related to meristem expression
PpPUB35	RY-element	CATGCATG	cis-acting regulatory element involved in seed-specific regulation
PpPUB35	TGACG-motif	TGACG	cis-acting regulatory element involved in the MeJA-responsiveness
PpPUB35	TGACG-motif	TGACG	cis-acting regulatory element involved in the MeJA-responsiveness
PpPUB35	TGACG-motif	TGACG	cis-acting regulatory element involved in the MeJA-responsiveness
PpPUB35	TGACG-motif	TGACG	cis-acting regulatory element involved in the MeJA-responsiveness
PpPUB35	I-box	AAGATAAGGCT	part of a light responsive element
PpPUB35	ARE	AAACCA	cis-acting regulatory element essential for the anaerobic induction
PpPUB35	circadian	CAAAGATATC	cis-acting regulatory element involved in circadian control
PpPUB35	LTR	CCGAAA	cis-acting element involved in low-temperature responsiveness
PpPUB35	ABRE	ACGTG	cis-acting element involved in the abscisic acid responsiveness
PpPUB35	ABRE	ACGTG	cis-acting element involved in the abscisic acid responsiveness
PpPUB35	ABRE	CGCACGTGTC	cis-acting element involved in the abscisic acid responsiveness
PpPUB35	ABRE	CACGTG	cis-acting element involved in the abscisic acid responsiveness
PpPUB35	ABRE	ACGTG	cis-acting element involved in the abscisic acid responsiveness
PpPUB35	AACA_motif	TAACAAACTCCA	involved in endosperm-specific negative expression
PpPUB35	G-box	TACGTG	cis-acting regulatory element involved in light responsiveness
PpPUB35	G-box	TACGTG	cis-acting regulatory element involved in light responsiveness
PpPUB35	G-box	CACGTG	cis-acting regulatory element involved in light responsiveness
PpPUB35	P-box	CCTTTTG	gibberellin-responsive element
PpPUB35	AuxRE	TGTCTCAATAAG	part of an auxin-responsive element
PpPUB35	CGTCA-motif	CGTCA	cis-acting regulatory element involved in the MeJA-responsiveness
PpPUB35	CGTCA-motif	CGTCA	cis-acting regulatory element involved in the MeJA-responsiveness
PpPUB35	CGTCA-motif	CGTCA	cis-acting regulatory element involved in the MeJA-responsiveness
PpPUB35	CGTCA-motif	CGTCA	cis-acting regulatory element involved in the MeJA-responsiveness
PpPUB35	MBS	CAACTG	MYB binding site involved in drought-inducibility
PpPUB35	MBS	CAACTG	MYB binding site involved in drought-inducibility
PpPUB35	MBS	CAACTG	MYB binding site involved in drought-inducibility
PpPUB35	MBS	CAACTG	MYB binding site involved in drought-inducibility
PpPUB35	MRE	AACCTAA	MYB binding site involved in light responsiveness
PpPUB35	C	CAACGG	MYBHv1 binding site
PpPUB35	G-Box	CACGTG	cis-acting regulatory element involved in light responsiveness
PpPUB35	TCT-motif	TCTTAC	part of a light responsive element
PpPUB35	GATA-motif	AAGGATAAGG	part of a light responsive element
PpPUB35	O2-site	GATGATGTGG	cis-acting regulatory element involved in zein metabolism regulation
PpPUB35	CAT-box	GCCACT	cis-acting regulatory element related to meristem expression
PpPUB35	AE-box	AGAAACAA	part of a module for light response
PpPUB36	ARE	AAACCA	cis-acting regulatory element essential for the anaerobic induction
PpPUB36	ARE	AAACCA	cis-acting regulatory element essential for the anaerobic induction
PpPUB36	LTR	CCGAAA	cis-acting element involved in low-temperature responsiveness
PpPUB36	Sp1	GGGCGG	light responsive element
PpPUB36	TGACG-motif	TGACG	cis-acting regulatory element involved in the MeJA-responsiveness
PpPUB36	TGACG-motif	TGACG	cis-acting regulatory element involved in the MeJA-responsiveness
PpPUB36	TGACG-motif	TGACG	cis-acting regulatory element involved in the MeJA-responsiveness
PpPUB36	TGACG-motif	TGACG	cis-acting regulatory element involved in the MeJA-responsiveness
PpPUB36	MRE	AACCTAA	MYB binding site involved in light responsiveness
PpPUB36	MBS	CAACTG	MYB binding site involved in drought-inducibility
PpPUB36	AuxRR-core	GGTCCAT	cis-acting regulatory element involved in auxin responsiveness
PpPUB36	AuxRR-core	GGTCCAT	cis-acting regulatory element involved in auxin responsiveness
PpPUB36	GARE-motif	TCTGTTG	gibberellin-responsive element
PpPUB36	GARE-motif	TCTGTTG	gibberellin-responsive element
PpPUB36	GATA-motif	AAGATAAGATT	part of a light responsive element
PpPUB36	GATA-motif	AAGATAAGATT	part of a light responsive element
PpPUB36	GT1-motif	GGTTAA	light responsive element
PpPUB36	TCT-motif	TCTTAC	part of a light responsive element
PpPUB36	TCT-motif	TCTTAC	part of a light responsive element
PpPUB36	TCT-motif	TCTTAC	part of a light responsive element
PpPUB36	O2-site	GATGACATGG	cis-acting regulatory element involved in zein metabolism regulation
PpPUB36	TC-rich repeats	ATTCTCTAAC	cis-acting element involved in defense and stress responsiveness
PpPUB36	SARE	TTCGACCATCTT	cis-acting element involved in salicylic acid responsiveness
PpPUB36	CGTCA-motif	CGTCA	cis-acting regulatory element involved in the MeJA-responsiveness
PpPUB36	CGTCA-motif	CGTCA	cis-acting regulatory element involved in the MeJA-responsiveness
PpPUB36	CGTCA-motif	CGTCA	cis-acting regulatory element involved in the MeJA-responsiveness
PpPUB36	CGTCA-motif	CGTCA	cis-acting regulatory element involved in the MeJA-responsiveness
PpPUB36	TCA-element	TCAGAAGAGG	cis-acting element involved in salicylic acid responsiveness
PpPUB36	ABRE	ACGTG	cis-acting element involved in the abscisic acid responsiveness
PpPUB36	circadian	CAAAGATATC	cis-acting regulatory element involved in circadian control
PpPUB36	TGA-element	AACGAC	auxin-responsive element
PpPUB36	AE-box	AGAAACAA	part of a module for light response
PpPUB36	G-box	CACGTC	cis-acting regulatory element involved in light responsiveness
PpPUB36	G-box	CACGAC	cis-acting regulatory element involved in light responsiveness
PpPUB36	G-box	CACGAC	cis-acting regulatory element involved in light responsiveness
PpPUB38	C	CAACGG	MYBHv1 binding site
PpPUB38	G-box	CACGTG	cis-acting regulatory element involved in light responsiveness
PpPUB38	G-box	TACGTG	cis-acting regulatory element involved in light responsiveness
PpPUB38	G-box	CACGAC	cis-acting regulatory element involved in light responsiveness
PpPUB38	LAMP-element	CTTTATCA	part of a light responsive element
PpPUB38	TCA-element	CCATCTTTTT	cis-acting element involved in salicylic acid responsiveness
PpPUB38	TCA-element	CCATCTTTTT	cis-acting element involved in salicylic acid responsiveness
PpPUB38	I-box	AGATAAGG	part of a light responsive element
PpPUB38	circadian	CAAAGATATC	cis-acting regulatory element involved in circadian control
PpPUB38	ABRE	CACGTG	cis-acting element involved in the abscisic acid responsiveness
PpPUB38	ABRE	ACGTG	cis-acting element involved in the abscisic acid responsiveness
PpPUB38	ABRE	ACGTG	cis-acting element involved in the abscisic acid responsiveness
PpPUB38	TGA-element	AACGAC	auxin-responsive element
PpPUB38	ACA-motif	AATCACAACCATA	part of gapA in (gapA-CMA1) involved with light responsiveness
PpPUB38	MBS	CAACTG	MYB binding site involved in drought-inducibility
PpPUB38	MBS	CAACTG	MYB binding site involved in drought-inducibility
PpPUB38	MBS	CAACTG	MYB binding site involved in drought-inducibility
PpPUB38	MBS	CAACTG	MYB binding site involved in drought-inducibility
PpPUB38	MBS	CAACTG	MYB binding site involved in drought-inducibility
PpPUB38	MBS	CAACTG	MYB binding site involved in drought-inducibility
PpPUB38	TCCC-motif	TCTCCCT	part of a light responsive element
PpPUB38	TCCC-motif	TCTCCCT	part of a light responsive element
PpPUB38	MRE	AACCTAA	MYB binding site involved in light responsiveness
PpPUB38	MRE	AACCTAA	MYB binding site involved in light responsiveness
PpPUB38	GARE-motif	TCTGTTG	gibberellin-responsive element
PpPUB38	GARE-motif	TCTGTTG	gibberellin-responsive element
PpPUB38	AuxRR-core	GGTCCAT	cis-acting regulatory element involved in auxin responsiveness
PpPUB38	G-Box	CACGTG	cis-acting regulatory element involved in light responsiveness
PpPUB38	GT1-motif	GGTTAA	light responsive element
PpPUB38	GT1-motif	GGTTAA	light responsive element
PpPUB38	GT1-motif	GGTTAA	light responsive element
PpPUB38	GT1-motif	GGTTAAT	light responsive element
PpPUB38	GATA-motif	GATAGGG	part of a light responsive element
PpPUB38	O2-site	GATGATGTGG	cis-acting regulatory element involved in zein metabolism regulation
PpPUB38	TC-rich repeats	ATTCTCTAAC	cis-acting element involved in defense and stress responsiveness
PpPUB38	CGTCA-motif	CGTCA	cis-acting regulatory element involved in the MeJA-responsiveness
PpPUB38	ARE	AAACCA	cis-acting regulatory element essential for the anaerobic induction
PpPUB38	ARE	AAACCA	cis-acting regulatory element essential for the anaerobic induction
PpPUB38	ARE	AAACCA	cis-acting regulatory element essential for the anaerobic induction
PpPUB38	ARE	AAACCA	cis-acting regulatory element essential for the anaerobic induction
PpPUB38	ARE	AAACCA	cis-acting regulatory element essential for the anaerobic induction
PpPUB38	ARE	AAACCA	cis-acting regulatory element essential for the anaerobic induction
PpPUB38	LTR	CCGAAA	cis-acting element involved in low-temperature responsiveness
PpPUB38	LTR	CCGAAA	cis-acting element involved in low-temperature responsiveness
PpPUB38	Sp1	GGGCGG	light responsive element
PpPUB38	TGACG-motif	TGACG	cis-acting regulatory element involved in the MeJA-responsiveness
PpPUB39	TCA-element	TCAGAAGAGG	cis-acting element involved in salicylic acid responsiveness
PpPUB39	TCA-element	CCATCTTTTT	cis-acting element involved in salicylic acid responsiveness
PpPUB39	TCA-element	TCAGAAGAGG	cis-acting element involved in salicylic acid responsiveness
PpPUB39	TCA-element	CCATCTTTTT	cis-acting element involved in salicylic acid responsiveness
PpPUB39	TCA-element	TCAGAAGAGG	cis-acting element involved in salicylic acid responsiveness
PpPUB39	I-box	gGATAAGGTG	part of a light responsive element
PpPUB39	I-box	gGATAAGGTG	part of a light responsive element
PpPUB39	chs-CMA2a	TCACTTGA	part of a light responsive element
PpPUB39	ABRE	ACGTG	cis-acting element involved in the abscisic acid responsiveness
PpPUB39	ABRE	TACGGTC	cis-acting element involved in the abscisic acid responsiveness
PpPUB39	ABRE	TACGGTC	cis-acting element involved in the abscisic acid responsiveness
PpPUB39	ABRE	ACGTG	cis-acting element involved in the abscisic acid responsiveness
PpPUB39	circadian	CAAAGATATC	cis-acting regulatory element involved in circadian control
PpPUB39	TGA-element	AACGAC	auxin-responsive element
PpPUB39	TGA-element	AACGAC	auxin-responsive element
PpPUB39	TGA-element	AACGAC	auxin-responsive element
PpPUB39	TGA-element	AACGAC	auxin-responsive element
PpPUB39	TGA-element	AACGAC	auxin-responsive element
PpPUB39	TGA-element	AACGAC	auxin-responsive element
PpPUB39	TGA-element	AACGAC	auxin-responsive element
PpPUB39	ACA-motif	AATCACAACCATA	part of gapA in (gapA-CMA1) involved with light responsiveness
PpPUB39	C	CAACGG	MYBHv1 binding site
PpPUB39	AE-box	AGAAACAA	part of a module for light response
PpPUB39	AE-box	AGAAACAA	part of a module for light response
PpPUB39	AE-box	AGAAACTT	part of a module for light response
PpPUB39	AE-box	AGAAACAA	part of a module for light response
PpPUB39	AE-box	AGAAACAA	part of a module for light response
PpPUB39	chs-Unit 1 m1	ACCTAACCCGC	part of a light responsive element
PpPUB39	G-box	CACGTC	cis-acting regulatory element involved in light responsiveness
PpPUB39	G-box	CACGAC	cis-acting regulatory element involved in light responsiveness
PpPUB39	G-box	CACGTC	cis-acting regulatory element involved in light responsiveness
PpPUB39	ARE	AAACCA	cis-acting regulatory element essential for the anaerobic induction
PpPUB39	ARE	AAACCA	cis-acting regulatory element essential for the anaerobic induction
[truncated: 986 more rows]
