# Supplementary material for: Identification of the U-box gene family in peach (Prunus persica) and functional analysis of PpPUB20 in response to salt stress
Source: Front Genet. 2025 Jun 12;16:1549981. doi: 10.3389/fgene.2025.1549981 (PMC12198168; doi:10.3389/fgene.2025.1549981)
Supplement: Supplementary file 2 [file Table3.xlsx]

## Sheet: Sheet1
Table S3. The duplication event type of PUB genes in peach.
Gene ID	Gene names	Duplication event type
Pp06G033580.1	PUB39	Dispersed
Pp02G027720.1	PUB15	Dispersed
Pp01G039140.1	PUB7	Dispersed
Pp01G042180.1	PUB9	WGD or Segmental
Pp08G021070.1	PUB48	WGD or Segmental
Pp01G032330.1	PUB5	WGD or Segmental
Pp05G006580.1	PUB27	WGD or Segmental
Pp04G006290.1	PUB23	Dispersed
Pp06G006820.1	PUB30	Dispersed
Pp02G031820.1	PUB16	Dispersed
Pp08G022450.1	PUB49	Dispersed
Pp06G000930.1	PUB29	Dispersed
Pp05G006280.1	PUB26	Dispersed
Pp04G002920.2	PUB22	Dispersed
Pp06G013560.1	PUB31	Dispersed
Pp03G031210.1	PUB21	Dispersed
Pp08G025140.1	PUB51	Dispersed
Pp01G029050.1	PUB4	Dispersed
Pp07G010910.1	PUB44	Dispersed
Pp01G004540.1	PUB2	Dispersed
Pp06G025530.1	PUB37	Proximal
Pp07G016870.1	PUB45	WGD or Segmental
Pp06G025560.1	PUB38	WGD or Segmental
Pp02G017700.1	PUB12	Dispersed
Pp03G021790.1	PUB20	Dispersed
Pp05G000900.1	PUB25	WGD or Segmental
Pp01G040470.1	PUB8	WGD or Segmental
Pp08G016400.1	PUB47	Dispersed
Pp06G022760.1	PUB36	Dispersed
Pp08G002940.1	PUB46	Dispersed
Pp01G048450.1	PUB11	WGD or Segmental
Pp06G014230.1	PUB33	WGD or Segmental
Pp05G025010.1	PUB28	Dispersed
Pp01G036550.1	PUB6	Dispersed
Pp02G037410.1	PUB19	WGD or Segmental
Pp01G002400.1	PUB1	WGD or Segmental
Pp02G026180.1	PUB14	WGD or Segmental
Pp06G036040.1	PUB41	Dispersed
Pp01G026950.1	PUB3	Dispersed
Pp01G043280.1	PUB10	Dispersed
Pp07G004350.1	PUB42	Dispersed
Pp04G030290.1	PUB24	Dispersed
Pp06G015950.1	PUB35	Tandem
Pp06G015940.2	PUB32	#N/A
Pp06G033640.1	PUB40	Dispersed
Pp02G024010.1	PUB13	Dispersed
Pp02G035760.1	PUB18	Dispersed
Pp07G006290.1	PUB43	Dispersed
Pp06G014020.1	PUB35	#N/A
Pp02G033620.1	PUB17	Dispersed
Pp08G022470.1	PUB50	Dispersed
