# Supplementary material for: Identification of the U-box gene family in peach (Prunus persica) and functional analysis of PpPUB20 in response to salt stress
Source: Front Genet. 2025 Jun 12;16:1549981. doi: 10.3389/fgene.2025.1549981 (PMC12198168; doi:10.3389/fgene.2025.1549981)
Supplement: Supplementary file 3 [file Table1.xlsx]

## Sheet: Sheet2
Table S1. All primers used for qPCR analysis in this study
gene name	Forward primer	Reverse primer
PpPUB1	CCTTTAGAACCCTCAGAGATAA	TGCTTGTATTGCTTCTTGAC
PpPUB2	CTTTGTTTCCTTGCGAGAC	CTTTGTTTCCTTGCGAGAC
PpPUB3	GCACAATGTCTGTCTACTGTTG	GGAAGAGAAGAGGTGAGCAATT
PpPUB4	TATTGGAGGCTTGCGTTGTC	GCTTCATCTATTGTGGCACTCT
PpPUB5	CTAGGCTTGTAGTTGCTGGC	TTGTTCTGCTCTTCTCGTGTC
PpPUB6	GGTTGTGAAGAGATGATGATGG	TGGTATGATGAGAGTTGTGCTA
PpPUB7	ATGACGAGGCGAGCAAGA	TCTAACCAACTCAACCTGTTCT
PpPUB8	TTATCTTGGCTCGGCTGCTT	AGTGCCTCTAACGCTCCTTC
PpPUB9	CTCAGATGAAGTTAAGGAACAG	ACCACCATAATATCCATTGC
PpPUB10	GGAACAATGGACGAAGAAGAGA	GTGGCAATGACAAGACATGAC
PpPUB11	TGGACAATGGAGGTGTTGCT	TCTTGGCTTCTGAACTGAGGTT
PpPUB12	TGAGGCACGGCTACATACC	AATCAAGACTTCCAAGGCACAT
PpPUB13	GAACAATCACCGCACCACTT	TGAAAGCCCTTCAGTACCATCT
PpPUB14	AAGGAAGTTAGCAGTGGCGTTA	TCCAATAGTTCTCGTGCGTCTT
PpPUB15	GAGTCGGTGAAGACGATTTCC	CTCTCCCAGCGATTCTAAAGC
PpPUB16	GCGTAGCATTCCTTCTCTTCA	TTGAAAGCAGCACCTATTGAGT
PpPUB17	GTGGCTCGGTTGGTTCATAC	CCATCCTTCCCTTCCTCAAGA
PpPUB18	CACAAAGGAGATGAGCCAAAGA	CTGCTTCACCATACACTGAGAG
PpPUB19	GACAGAAGACGGCGGTGAT	GACAGAAGACGGCGGTGAT
PpPUB20	GAAGTGTATGGTGGAGAATGGA	GCCTTCTTCACTCACTGGAA
PpPUB21	ACTTGAGGTCTGAATTGGAA	ACTTGAGGTCTGAATTGGAA
PpPUB22	CCCTAACTTTGCTGCTCAATGT	ACCTCCACAACCGCTAAGC
PpPUB23	GTACAAAGCGGGCAAGAAGAA	TATCCTACACCAAGACCACCAA
PpPUB24	CCAATCAGAATCACCGTACACA	TCTTGAGGGAGTTGCTGTTTC
PpPUB25	ATGCGTTGGCGGAGATTG	CAAGTAGAAGACCACCATCAGT
PpPUB26	GTGAGTTGCTGAACGGAGTG	GGAGGACGAAGACGATGAGTA
PpPUB27	GCAACGCAACGGAGAAATAG	CAGGCAGAGGATCACAGAATG
PpPUB28	CGGACAGAGAACCTGAGGAG	GCTGGAAGGCATCTACAAGTG
PpPUB29	ATACCCAAAGAGAGGCAACAC	CTCGTATCTGTAGAGTGAAGCA
PpPUB81	CGTTGTTGAGGATTCTGAGGAG	TGTTGTCGTTGCTGCTATTGAT
PpPUB31	GTTCCTTGTCTGGCGTAGTTG	TGACTGCTCCGCTTCAATAGA
PpPUB32	AGTTCCGACCCAACCTATA	ATACGTGATCTTGCAGCTAA
PpPUB33	TCCGAATATGGTGAGGCTTCTT	TTCAGGACAGGACCGCAAG
PpPUB34	AAGACCTTGGAGTGGACATTG	TCAACTTCTCATCGCTTACAGA
PpPUB35	ATGGATACTCAAGCAGAGAAGG	AGAAACACAGAAGGAAATGGAG
PpPUB36	GTCAGCGACCTAATCCAGTG	CCATCCACGGCATTGTCAC
PpPUB37	CTCATAAGCAACGATGGCGATA	CGTGGAAGCACTCAACCTTG
PpPUB38	TGCTACAAGGAAGGTGCTCAA	TGGCATGGTTATCCATCTCAGG
PpPUB39	GCACGGTCAAGAAGCAGTAC	AGTCCTTAGCCGATTCCAGAG
PpPUB40	AGGCTGGTAACTGAAGACAATC	CTGGTGACTAACTGGAGAATGA
PpPUB41	AGAGCACAGCCTTATCACTATC	GAGGTGGTCGTTCTGATTCC
PpPUB42	AGAGAAGGCGGCTAATAATTGG	CCTGTGTCTGGAAGAACATCAA
PpPUB43	GCAGATGGAGGTAGAACAGTTG	CTCATCAAGGCACTCAGAAGAA
PpPUB44	GTCCGAGGATTGCTCCATCA	CGAAGGTCACTATCACCAACTT
PpPUB45	CCACACCTTACGCCGCTTA	AGGACTTGAGCCTTATCCAGAG
PpPUB46	GAGTCATCACTACAACGCTCTT	GCAGACCGAGACACCTTCA
PpPUB47	ATCCACCAAGGCGTCGTT	TTGTTTCGGGTCTGCTTCAC
PpPUB48	GAGGCAGATAGTGATGGAGGTT	CATTCCTTCCTGTGCGTTCTC
PpPUB49	CTTGCTTGCTCCGTGTTATCA	CGTGTTCTCTTCTTCCCGAATT
PpPUB50	GTCAATGAGGATGGTATAACAG	TCTTTGTCAACGACCGAAG
PpPUB51	CAGTCATCTTCGTCTGGTTCAA	TTGGTGGAAGGCATGGTATCT
